# Supplementary material for: Domestication leads to increased predation susceptibility
Source: Sci Rep. 2020 Feb 6;10:1929. doi: 10.1038/s41598-020-58661-9 (PMC7005312; doi:10.1038/s41598-020-58661-9)
Supplement: Supplementary file 2 — Dataset [file 41598_2020_58661_MOESM2_ESM.xls]

## Sheet: Ims_initial_w_2015
Individ	Family	Weight_cg	Type	Dam	Sire	Gram
1	Ims_6	14	Hybrid	2009	ETNE8	0.14
2	Ims_6	15	Hybrid	2009	ETNE8	0.15
3	Ims_6	13	Hybrid	2009	ETNE8	0.13
4	Ims_6	14	Hybrid	2009	ETNE8	0.14
5	Ims_6	14	Hybrid	2009	ETNE8	0.14
6	Ims_6	14	Hybrid	2009	ETNE8	0.14
7	Ims_6	14	Hybrid	2009	ETNE8	0.14
8	Ims_6	14	Hybrid	2009	ETNE8	0.14
9	Ims_6	13	Hybrid	2009	ETNE8	0.13
10	Ims_6	13	Hybrid	2009	ETNE8	0.13
11	Ims_6	15	Hybrid	2009	ETNE8	0.15
12	Ims_6	15	Hybrid	2009	ETNE8	0.15
13	Ims_6	14	Hybrid	2009	ETNE8	0.14
14	Ims_6	14	Hybrid	2009	ETNE8	0.14
15	Ims_6	14	Hybrid	2009	ETNE8	0.14
16	Ims_6	14	Hybrid	2009	ETNE8	0.14
17	Ims_6	15	Hybrid	2009	ETNE8	0.15
18	Ims_6	15	Hybrid	2009	ETNE8	0.15
19	Ims_6	14	Hybrid	2009	ETNE8	0.14
20	Ims_6	14	Hybrid	2009	ETNE8	0.14
1	Ims_5	15	Farm	2009	0CE3	0.15
2	Ims_5	16	Farm	2009	0CE3	0.16
3	Ims_5	15	Farm	2009	0CE3	0.15
4	Ims_5	16	Farm	2009	0CE3	0.16
5	Ims_5	15	Farm	2009	0CE3	0.15
6	Ims_5	14	Farm	2009	0CE3	0.14
7	Ims_5	14	Farm	2009	0CE3	0.14
8	Ims_5	15	Farm	2009	0CE3	0.15
9	Ims_5	15	Farm	2009	0CE3	0.15
10	Ims_5	15	Farm	2009	0CE3	0.15
11	Ims_5	15	Farm	2009	0CE3	0.15
12	Ims_5	15	Farm	2009	0CE3	0.15
13	Ims_5	14	Farm	2009	0CE3	0.14
14	Ims_5	15	Farm	2009	0CE3	0.15
15	Ims_5	15	Farm	2009	0CE3	0.15
16	Ims_5	15	Farm	2009	0CE3	0.15
17	Ims_5	14	Farm	2009	0CE3	0.14
18	Ims_5	15	Farm	2009	0CE3	0.15
19	Ims_5	14	Farm	2009	0CE3	0.14
20	Ims_5	15	Farm	2009	0CE3	0.15
1	Ims_4	14	Hybrid	32CB	ETNE7	0.14
2	Ims_4	14	Hybrid	32CB	ETNE7	0.14
3	Ims_4	14	Hybrid	32CB	ETNE7	0.14
4	Ims_4	14	Hybrid	32CB	ETNE7	0.14
5	Ims_4	14	Hybrid	32CB	ETNE7	0.14
6	Ims_4	15	Hybrid	32CB	ETNE7	0.15
7	Ims_4	13	Hybrid	32CB	ETNE7	0.13
8	Ims_4	13	Hybrid	32CB	ETNE7	0.13
9	Ims_4	12	Hybrid	32CB	ETNE7	0.12
10	Ims_4	14	Hybrid	32CB	ETNE7	0.14
11	Ims_4	14	Hybrid	32CB	ETNE7	0.14
12	Ims_4	14	Hybrid	32CB	ETNE7	0.14
13	Ims_4	14	Hybrid	32CB	ETNE7	0.14
14	Ims_4	15	Hybrid	32CB	ETNE7	0.15
15	Ims_4	15	Hybrid	32CB	ETNE7	0.15
16	Ims_4	14	Hybrid	32CB	ETNE7	0.14
17	Ims_4	14	Hybrid	32CB	ETNE7	0.14
18	Ims_4	14	Hybrid	32CB	ETNE7	0.14
19	Ims_4	13	Hybrid	32CB	ETNE7	0.13
20	Ims_4	13	Hybrid	32CB	ETNE7	0.13
1	Ims_3	14	Farm	32CB	1183	0.14
2	Ims_3	14	Farm	32CB	1183	0.14
3	Ims_3	15	Farm	32CB	1183	0.15
4	Ims_3	14	Farm	32CB	1183	0.14
5	Ims_3	13	Farm	32CB	1183	0.13
6	Ims_3	14	Farm	32CB	1183	0.14
7	Ims_3	14	Farm	32CB	1183	0.14
8	Ims_3	14	Farm	32CB	1183	0.14
9	Ims_3	13	Farm	32CB	1183	0.13
10	Ims_3	15	Farm	32CB	1183	0.15
11	Ims_3	14	Farm	32CB	1183	0.14
12	Ims_3	14	Farm	32CB	1183	0.14
13	Ims_3	13	Farm	32CB	1183	0.13
14	Ims_3	13	Farm	32CB	1183	0.13
15	Ims_3	14	Farm	32CB	1183	0.14
16	Ims_3	15	Farm	32CB	1183	0.15
17	Ims_3	15	Farm	32CB	1183	0.15
18	Ims_3	14	Farm	32CB	1183	0.14
19	Ims_3	14	Farm	32CB	1183	0.14
20	Ims_3	15	Farm	32CB	1183	0.15
1	Ims_10	14	Hybrid	156A	ETNE10	0.14
2	Ims_10	14	Hybrid	156A	ETNE10	0.14
3	Ims_10	14	Hybrid	156A	ETNE10	0.14
4	Ims_10	14	Hybrid	156A	ETNE10	0.14
5	Ims_10	13	Hybrid	156A	ETNE10	0.13
6	Ims_10	13	Hybrid	156A	ETNE10	0.13
7	Ims_10	15	Hybrid	156A	ETNE10	0.15
8	Ims_10	14	Hybrid	156A	ETNE10	0.14
9	Ims_10	14	Hybrid	156A	ETNE10	0.14
10	Ims_10	14	Hybrid	156A	ETNE10	0.14
11	Ims_10	14	Hybrid	156A	ETNE10	0.14
12	Ims_10	15	Hybrid	156A	ETNE10	0.15
13	Ims_10	15	Hybrid	156A	ETNE10	0.15
14	Ims_10	14	Hybrid	156A	ETNE10	0.14
15	Ims_10	15	Hybrid	156A	ETNE10	0.15
16	Ims_10	15	Hybrid	156A	ETNE10	0.15
17	Ims_10	15	Hybrid	156A	ETNE10	0.15
18	Ims_10	14	Hybrid	156A	ETNE10	0.14
19	Ims_10	14	Hybrid	156A	ETNE10	0.14
20	Ims_10	15	Hybrid	156A	ETNE10	0.15
1	Ims_9	14	Farm	156A	1936	0.14
2	Ims_9	13	Farm	156A	1936	0.13
3	Ims_9	14	Farm	156A	1936	0.14
4	Ims_9	14	Farm	156A	1936	0.14
5	Ims_9	15	Farm	156A	1936	0.15
6	Ims_9	15	Farm	156A	1936	0.15
7	Ims_9	15	Farm	156A	1936	0.15
8	Ims_9	14	Farm	156A	1936	0.14
9	Ims_9	14	Farm	156A	1936	0.14
10	Ims_9	15	Farm	156A	1936	0.15
11	Ims_9	14	Farm	156A	1936	0.14
12	Ims_9	13	Farm	156A	1936	0.13
13	Ims_9	14	Farm	156A	1936	0.14
14	Ims_9	14	Farm	156A	1936	0.14
15	Ims_9	14	Farm	156A	1936	0.14
16	Ims_9	14	Farm	156A	1936	0.14
17	Ims_9	15	Farm	156A	1936	0.15
18	Ims_9	15	Farm	156A	1936	0.15
19	Ims_9	14	Farm	156A	1936	0.14
20	Ims_9	14	Farm	156A	1936	0.14
1	Ims_8	15	Hybrid	0	ETNE9	0.15
2	Ims_8	14	Hybrid	0	ETNE9	0.14
3	Ims_8	15	Hybrid	0	ETNE9	0.15
4	Ims_8	15	Hybrid	0	ETNE9	0.15
5	Ims_8	15	Hybrid	0	ETNE9	0.15
6	Ims_8	14	Hybrid	0	ETNE9	0.14
7	Ims_8	13	Hybrid	0	ETNE9	0.13
8	Ims_8	14	Hybrid	0	ETNE9	0.14
9	Ims_8	15	Hybrid	0	ETNE9	0.15
10	Ims_8	13	Hybrid	0	ETNE9	0.13
11	Ims_8	14	Hybrid	0	ETNE9	0.14
12	Ims_8	14	Hybrid	0	ETNE9	0.14
13	Ims_8	14	Hybrid	0	ETNE9	0.14
14	Ims_8	14	Hybrid	0	ETNE9	0.14
15	Ims_8	14	Hybrid	0	ETNE9	0.14
16	Ims_8	14	Hybrid	0	ETNE9	0.14
17	Ims_8	14	Hybrid	0	ETNE9	0.14
18	Ims_8	15	Hybrid	0	ETNE9	0.15
19	Ims_8	15	Hybrid	0	ETNE9	0.15
20	Ims_8	15	Hybrid	0	ETNE9	0.15
1	Ims_7	15	Farm	0	2B75	0.15
2	Ims_7	15	Farm	0	2B75	0.15
3	Ims_7	15	Farm	0	2B75	0.15
4	Ims_7	15	Farm	0	2B75	0.15
5	Ims_7	15	Farm	0	2B75	0.15
6	Ims_7	15	Farm	0	2B75	0.15
7	Ims_7	15	Farm	0	2B75	0.15
8	Ims_7	14	Farm	0	2B75	0.14
9	Ims_7	14	Farm	0	2B75	0.14
10	Ims_7	15	Farm	0	2B75	0.15
11	Ims_7	15	Farm	0	2B75	0.15
12	Ims_7	14	Farm	0	2B75	0.14
13	Ims_7	16	Farm	0	2B75	0.16
14	Ims_7	16	Farm	0	2B75	0.16
15	Ims_7	15	Farm	0	2B75	0.15
16	Ims_7	15	Farm	0	2B75	0.15
17	Ims_7	16	Farm	0	2B75	0.16
18	Ims_7	14	Farm	0	2B75	0.14
19	Ims_7	16	Farm	0	2B75	0.16
20	Ims_7	15	Farm	0	2B75	0.15
1	Ims_14	18	Wild	ETNE2	ETNE7	0.18
2	Ims_14	19	Wild	ETNE2	ETNE7	0.19
3	Ims_14	18	Wild	ETNE2	ETNE7	0.18
4	Ims_14	19	Wild	ETNE2	ETNE7	0.19
5	Ims_14	20	Wild	ETNE2	ETNE7	0.2
6	Ims_14	19	Wild	ETNE2	ETNE7	0.19
7	Ims_14	19	Wild	ETNE2	ETNE7	0.19
8	Ims_14	18	Wild	ETNE2	ETNE7	0.18
9	Ims_14	19	Wild	ETNE2	ETNE7	0.19
10	Ims_14	19	Wild	ETNE2	ETNE7	0.19
11	Ims_14	19	Wild	ETNE2	ETNE7	0.19
12	Ims_14	19	Wild	ETNE2	ETNE7	0.19
13	Ims_14	18	Wild	ETNE2	ETNE7	0.18
14	Ims_14	18	Wild	ETNE2	ETNE7	0.18
15	Ims_14	19	Wild	ETNE2	ETNE7	0.19
16	Ims_14	18	Wild	ETNE2	ETNE7	0.18
17	Ims_14	19	Wild	ETNE2	ETNE7	0.19
18	Ims_14	19	Wild	ETNE2	ETNE7	0.19
19	Ims_14	18	Wild	ETNE2	ETNE7	0.18
20	Ims_14	19	Wild	ETNE2	ETNE7	0.19
1	Ims_12	13	Hybrid	321D	ETNE12	0.13
2	Ims_12	14	Hybrid	321D	ETNE12	0.14
3	Ims_12	13	Hybrid	321D	ETNE12	0.13
4	Ims_12	14	Hybrid	321D	ETNE12	0.14
5	Ims_12	14	Hybrid	321D	ETNE12	0.14
6	Ims_12	14	Hybrid	321D	ETNE12	0.14
7	Ims_12	14	Hybrid	321D	ETNE12	0.14
8	Ims_12	14	Hybrid	321D	ETNE12	0.14
9	Ims_12	14	Hybrid	321D	ETNE12	0.14
10	Ims_12	14	Hybrid	321D	ETNE12	0.14
11	Ims_12	14	Hybrid	321D	ETNE12	0.14
12	Ims_12	15	Hybrid	321D	ETNE12	0.15
13	Ims_12	14	Hybrid	321D	ETNE12	0.14
14	Ims_12	15	Hybrid	321D	ETNE12	0.15
15	Ims_12	15	Hybrid	321D	ETNE12	0.15
16	Ims_12	14	Hybrid	321D	ETNE12	0.14
17	Ims_12	14	Hybrid	321D	ETNE12	0.14
18	Ims_12	15	Hybrid	321D	ETNE12	0.15
19	Ims_12	16	Hybrid	321D	ETNE12	0.16
20	Ims_12	15	Hybrid	321D	ETNE12	0.15
1	Ims_11	14	Farm	321D	EE05	0.14
2	Ims_11	14	Farm	321D	EE05	0.14
3	Ims_11	15	Farm	321D	EE05	0.15
4	Ims_11	16	Farm	321D	EE05	0.16
5	Ims_11	15	Farm	321D	EE05	0.15
6	Ims_11	14	Farm	321D	EE05	0.14
7	Ims_11	15	Farm	321D	EE05	0.15
8	Ims_11	15	Farm	321D	EE05	0.15
9	Ims_11	15	Farm	321D	EE05	0.15
10	Ims_11	15	Farm	321D	EE05	0.15
11	Ims_11	14	Farm	321D	EE05	0.14
12	Ims_11	15	Farm	321D	EE05	0.15
13	Ims_11	14	Farm	321D	EE05	0.14
14	Ims_11	15	Farm	321D	EE05	0.15
15	Ims_11	15	Farm	321D	EE05	0.15
16	Ims_11	15	Farm	321D	EE05	0.15
17	Ims_11	14	Farm	321D	EE05	0.14
18	Ims_11	14	Farm	321D	EE05	0.14
19	Ims_11	14	Farm	321D	EE05	0.14
20	Ims_11	15	Farm	321D	EE05	0.15
1	Ims_18	10	Wild	ETNE6	ETNE12	0.1
2	Ims_18	10	Wild	ETNE6	ETNE12	0.1
3	Ims_18	10	Wild	ETNE6	ETNE12	0.1
4	Ims_18	11	Wild	ETNE6	ETNE12	0.11
5	Ims_18	10	Wild	ETNE6	ETNE12	0.1
6	Ims_18	12	Wild	ETNE6	ETNE12	0.12
7	Ims_18	9	Wild	ETNE6	ETNE12	0.09
8	Ims_18	10	Wild	ETNE6	ETNE12	0.1
9	Ims_18	9	Wild	ETNE6	ETNE12	0.09
10	Ims_18	9	Wild	ETNE6	ETNE12	0.09
11	Ims_18	9	Wild	ETNE6	ETNE12	0.09
12	Ims_18	10	Wild	ETNE6	ETNE12	0.1
13	Ims_18	10	Wild	ETNE6	ETNE12	0.1
14	Ims_18	10	Wild	ETNE6	ETNE12	0.1
15	Ims_18	10	Wild	ETNE6	ETNE12	0.1
16	Ims_18	10	Wild	ETNE6	ETNE12	0.1
17	Ims_18	10	Wild	ETNE6	ETNE12	0.1
18	Ims_18	10	Wild	ETNE6	ETNE12	0.1
19	Ims_18	10	Wild	ETNE6	ETNE12	0.1
20	Ims_18	9	Wild	ETNE6	ETNE12	0.09
1	Ims_16	15	Wild	ETNE4	ETNE9	0.15
2	Ims_16	14	Wild	ETNE4	ETNE9	0.14
3	Ims_16	16	Wild	ETNE4	ETNE9	0.16
4	Ims_16	15	Wild	ETNE4	ETNE9	0.15
5	Ims_16	15	Wild	ETNE4	ETNE9	0.15
6	Ims_16	16	Wild	ETNE4	ETNE9	0.16
7	Ims_16	15	Wild	ETNE4	ETNE9	0.15
8	Ims_16	16	Wild	ETNE4	ETNE9	0.16
9	Ims_16	15	Wild	ETNE4	ETNE9	0.15
10	Ims_16	15	Wild	ETNE4	ETNE9	0.15
11	Ims_16	15	Wild	ETNE4	ETNE9	0.15
12	Ims_16	16	Wild	ETNE4	ETNE9	0.16
13	Ims_16	15	Wild	ETNE4	ETNE9	0.15
14	Ims_16	15	Wild	ETNE4	ETNE9	0.15
15	Ims_16	15	Wild	ETNE4	ETNE9	0.15
16	Ims_16	15	Wild	ETNE4	ETNE9	0.15
17	Ims_16	15	Wild	ETNE4	ETNE9	0.15
18	Ims_16	15	Wild	ETNE4	ETNE9	0.15
19	Ims_16	15	Wild	ETNE4	ETNE9	0.15
20	Ims_16	15	Wild	ETNE4	ETNE9	0.15
1	Ims_17	18	Wild	ETNE5	ETNE10	0.18
2	Ims_17	18	Wild	ETNE5	ETNE10	0.18
3	Ims_17	18	Wild	ETNE5	ETNE10	0.18
4	Ims_17	18	Wild	ETNE5	ETNE10	0.18
5	Ims_17	18	Wild	ETNE5	ETNE10	0.18
6	Ims_17	17	Wild	ETNE5	ETNE10	0.17
7	Ims_17	18	Wild	ETNE5	ETNE10	0.18
8	Ims_17	18	Wild	ETNE5	ETNE10	0.18
9	Ims_17	18	Wild	ETNE5	ETNE10	0.18
10	Ims_17	18	Wild	ETNE5	ETNE10	0.18
11	Ims_17	18	Wild	ETNE5	ETNE10	0.18
12	Ims_17	18	Wild	ETNE5	ETNE10	0.18
13	Ims_17	18	Wild	ETNE5	ETNE10	0.18
14	Ims_17	18	Wild	ETNE5	ETNE10	0.18
15	Ims_17	17	Wild	ETNE5	ETNE10	0.17
16	Ims_17	18	Wild	ETNE5	ETNE10	0.18
17	Ims_17	17	Wild	ETNE5	ETNE10	0.17
18	Ims_17	17	Wild	ETNE5	ETNE10	0.17
19	Ims_17	18	Wild	ETNE5	ETNE10	0.18
20	Ims_17	19	Wild	ETNE5	ETNE10	0.19
1	Ims_15	11	Wild	ETNE3	ETNE8	0.11
2	Ims_15	12	Wild	ETNE3	ETNE8	0.12
3	Ims_15	11	Wild	ETNE3	ETNE8	0.11
4	Ims_15	12	Wild	ETNE3	ETNE8	0.12
5	Ims_15	11	Wild	ETNE3	ETNE8	0.11
6	Ims_15	11	Wild	ETNE3	ETNE8	0.11
7	Ims_15	11	Wild	ETNE3	ETNE8	0.11
8	Ims_15	12	Wild	ETNE3	ETNE8	0.12
9	Ims_15	12	Wild	ETNE3	ETNE8	0.12
10	Ims_15	13	Wild	ETNE3	ETNE8	0.13
11	Ims_15	11	Wild	ETNE3	ETNE8	0.11
12	Ims_15	12	Wild	ETNE3	ETNE8	0.12
13	Ims_15	12	Wild	ETNE3	ETNE8	0.12
14	Ims_15	12	Wild	ETNE3	ETNE8	0.12
15	Ims_15	12	Wild	ETNE3	ETNE8	0.12
16	Ims_15	10	Wild	ETNE3	ETNE8	0.1
17	Ims_15	11	Wild	ETNE3	ETNE8	0.11
18	Ims_15	12	Wild	ETNE3	ETNE8	0.12
19	Ims_15	11	Wild	ETNE3	ETNE8	0.11
20	Ims_15	13	Wild	ETNE3	ETNE8	0.13

## Sheet: Ims_survival_2015
DNA	Tank	Length (mm)	Weight (cg)	Condition fatcor	Dead	Treatment	Date	DNA	Family	Type	Dam	Sire	Fouling	Initial family weight (cg)
1	72-2-6	29	23	0.94	1	Pred	2015-06-09	1982_3355_1_B01_007.fsa	10	Hybrid	156A	ETNE_10	Yes	14.25
2	72-2-6	33	29	0.81	1	Pred	2015-06-09	1982_3355_2_C01_006.fsa	5	Farm	2009	0CE3	Yes	14.85
3	72-2-6	33	35	0.97	1	Pred	2015-06-09	1982_3355_3_D01_005.fsa	14	Wild	ETNE_2	ETNE_7	Yes	18.7
4	72-2-6	35	38	0.89	1	Pred	2015-06-09	1982_3355_4_E01_004.fsa	14	Wild	ETNE_2	ETNE_7	Yes	18.7
5	72-2-6	30	26	0.96	1	Pred	2015-06-09	1982_3355_5_F01_003.fsa	17	Wild	ETNE_5	ETNE_10	Yes	17.85
6	72-2-6	34	37	0.94	1	Pred	2015-06-09	1982_3355_6_G01_002.fsa	14	Wild	ETNE_2	ETNE_7	Yes	18.7
7	72-2-6	34	35	0.89	1	Pred	2015-06-09	1982_3355_7_H01_001.fsa	14	Wild	ETNE_2	ETNE_7	Yes	18.7
8	72-2-6	32	31	0.95	1	Pred	2015-06-09	1982_3355_8_A02_008.fsa	16	Wild	ETNE_4	ETNE_9	Yes	15.15
9	72-2-6	32	29	0.89	1	Pred	2015-06-09	1982_3355_9_B02_007.fsa	17	Wild	ETNE_5	ETNE_10	Yes	17.85
10	72-2-6	30	22	0.81	1	Pred	2015-06-09	1982_3355_10_C02_006.fsa	12	Hybrid	321D	ETNE_12	Yes	14.25
11	72-2-6	29	22	0.9	1	Pred	2015-06-09	1982_3355_11_D02_005.fsa	15	Wild	ETNE_3	ETNE_8	Yes	11.6
12	72-2-6	31	28	0.94	1	Pred	2015-06-09	1982_3355_12_E02_004.fsa	4	Hybrid	32CB	ETNE_7	Yes	13.85
13	72-2-6	34	38	0.97	1	Pred	2015-06-09	1982_3355_13_F02_003.fsa	14	Wild	ETNE_2	ETNE_7	Yes	18.7
14	72-2-5	32	35	1.07	1	No.Pred	2015-06-09	1982_3355_14_G02_002.fsa	7	Farm	0	2B75	No	15
15	72-2-5	30	24	0.89	1	No.Pred	2015-06-09	1982_3355_15_H02_001.fsa	4	Hybrid	32CB	ETNE_7	No	13.85
16	72-2-5	35	39	0.91	1	No.Pred	2015-06-09	1982_3355_16_A03_016.fsa	14	Wild	ETNE_2	ETNE_7	No	18.7
17	72-2-5	32	32	0.98	1	No.Pred	2015-06-09	1982_3355_17_B03_015.fsa	10	Hybrid	156A	ETNE_10	No	14.25
18	72-2-5	35	39	0.91	1	No.Pred	2015-06-09	1982_3355_18_C03_014.fsa	17	Wild	ETNE_5	ETNE_10	No	17.85
19	72-2-5	34	36	0.92	1	No.Pred	2015-06-09	1982_3355_19_D03_013.fsa	14	Wild	ETNE_2	ETNE_7	No	18.7
20	72-2-5	33	33	0.92	1	No.Pred	2015-06-09	1982_3355_20_E03_012.fsa	9	Farm	156A	1936	No	14.2
21	72-2-5	36	35	0.75	1	No.Pred	2015-06-09	1982_3355_21_F03_011.fsa	14	Wild	ETNE_2	ETNE_7	No	18.7
22	72-2-5	32	32	0.98	1	No.Pred	2015-06-09	1982_3355_22_G03_010.fsa	16	Wild	ETNE_4	ETNE_9	No	15.15
23	72-2-5	31	29	0.97	1	No.Pred	2015-06-09	1982_3355_23_H03_009.fsa	16	Wild	ETNE_4	ETNE_9	No	15.15
24	72-2-5	34	36	0.92	1	No.Pred	2015-06-09	1982_3355_24_A04_016.fsa	16	Wild	ETNE_4	ETNE_9	No	15.15
25	72-2-5	32	32	0.98	1	No.Pred	2015-06-09	1982_3355_25_B04_015.fsa	16	Wild	ETNE_4	ETNE_9	No	15.15
26	72-2-5	30	22	0.81	1	No.Pred	2015-06-09	1982_3355_26_C04_014.fsa	11	Farm	321D	EE05	No	14.65
27	72-2-5	35	37	0.86	1	No.Pred	2015-06-09	1982_3355_27_D04_013.fsa	17	Wild	ETNE_5	ETNE_10	No	17.85
28	72-2-5	32	32	0.98	1	No.Pred	2015-06-09	1982_3355_28_E04_012.fsa	9	Farm	156A	1936	No	14.2
29	72-2-5	32	28	0.85	1	No.Pred	2015-06-09	1982_3355_29_F04_011.fsa	5	Farm	2009	0CE3	No	14.85
30	72-2-5	30	23	0.85	1	No.Pred	2015-06-09	1982_3355_30_G04_010.fsa	16	Wild	ETNE_4	ETNE_9	No	15.15
31	72-2-5	28	20	0.91	1	No.Pred	2015-06-09	1982_3355_31_H04_009.fsa	10	Hybrid	156A	ETNE_10	No	14.25
32	72-2-5	30	27	1	1	No.Pred	2015-06-09	1982_3355_32_A05_024.fsa	12	Hybrid	321D	ETNE_12	No	14.25
33	72-2-5	29	23	0.94	1	No.Pred	2015-06-09	1982_3355_33_B05_023.fsa	8	Hybrid	0	ETNE_9	No	14.3
34	72-2-5	32	32	0.98	1	No.Pred	2015-06-09	1982_3355_34_C05_022.fsa	16	Wild	ETNE_4	ETNE_9	No	15.15
35	72-2-5	31	30	1.01	1	No.Pred	2015-06-09	1982_3355_35_D05_021.fsa	5	Farm	2009	0CE3	No	14.85
36	72-2-5	33	35	0.97	1	No.Pred	2015-06-09	1982_3355_36_E05_020.fsa	17	Wild	ETNE_5	ETNE_10	No	17.85
37	72-2-5	30	29	1.07	1	No.Pred	2015-06-09	1982_3355_37_F05_019.fsa	12	Hybrid	321D	ETNE_12	No	14.25
38	72-2-5	33	31	0.86	1	No.Pred	2015-06-09	1982_3355_38_G05_018.fsa	5	Farm	2009	0CE3	No	14.85
39	72-2-5	31	30	1.01	1	No.Pred	2015-06-09	1982_3355_39_H05_017.fsa	7	Farm	0	2B75	No	15
40	72-2-5	36	43	0.92	1	No.Pred	2015-06-09	1982_3355_40_A06_024.fsa	14	Wild	ETNE_2	ETNE_7	No	18.7
41	72-2-5	31	27	0.91	1	No.Pred	2015-06-09	1982_3355_41_B06_023.fsa	11	Farm	321D	EE05	No	14.65
42	72-2-5	30	27	1	1	No.Pred	2015-06-09	1982_3355_42_C06_022.fsa	11	Farm	321D	EE05	No	14.65
43	72-2-5	35	43	1	1	No.Pred	2015-06-09	1982_3355_43_D06_021.fsa	17	Wild	ETNE_5	ETNE_10	No	17.85
44	72-2-5	32	31	0.95	1	No.Pred	2015-06-09	1982_3355_44_E06_020.fsa	17	Wild	ETNE_5	ETNE_10	No	17.85
45	72-2-5	32	35	1.07	1	No.Pred	2015-06-09	1982_3355_45_F06_019.fsa	3	Farm	32CB	1183	No	14.05
46	72-2-5	32	30	0.92	1	No.Pred	2015-06-09	1982_3355_46_G06_018.fsa	3	Farm	32CB	1183	No	14.05
47	72-2-5	31	26	0.87	1	No.Pred	2015-06-09	1982_3355_47_H06_017.fsa	5	Farm	2009	0CE3	No	14.85
48	72-2-5	31	28	0.94	1	No.Pred	2015-06-09	1982_3355_48_A07_032.fsa	10	Hybrid	156A	ETNE_10	No	14.25
49	72-2-5	34	37	0.94	1	No.Pred	2015-06-09	1982_3355_49_B07_031.fsa	4	Hybrid	32CB	ETNE_7	No	13.85
50	72-2-5	30	28	1.04	1	No.Pred	2015-06-09	1982_3355_50_C07_030.fsa	8	Hybrid	0	ETNE_9	No	14.3
51	72-2-5	34	22	0.56	1	No.Pred	2015-06-09	1982_3355_51_D07_029.fsa	11	Farm	321D	EE05	No	14.65
52	72-2-5	32	30	0.92	1	No.Pred	2015-06-09	1982_3355_52_E07_028.fsa	16	Wild	ETNE_4	ETNE_9	No	15.15
53	72-2-5	31	31	1.04	1	No.Pred	2015-06-09	1982_3355_53_F07_027.fsa	4	Hybrid	32CB	ETNE_7	No	13.85
54	72-2-5	33	32	0.89	1	No.Pred	2015-06-09	1982_3355_54_G07_026.fsa	5	Farm	2009	0CE3	No	14.85
55	72-2-5	31	26	0.87	1	No.Pred	2015-06-09	1982_3355_55_H07_025.fsa	9	Farm	156A	1936	No	14.2
56	72-2-5	30	26	0.96	1	No.Pred	2015-06-09	1982_3355_56_A08_032.fsa	16	Wild	ETNE_4	ETNE_9	No	15.15
57	72-2-5	31	26	0.87	1	No.Pred	2015-06-09	1982_3355_57_B08_031.fsa	3	Farm	32CB	1183	No	14.05
58	72-2-5	31	31	1.04	1	No.Pred	2015-06-09	1982_3355_58_C08_030.fsa	17	Wild	ETNE_5	ETNE_10	No	17.85
59	72-2-5	32	36	1.1	1	No.Pred	2015-06-09	1982_3355_59_D08_029.fsa	12	Hybrid	321D	ETNE_12	No	14.25
60	72-2-5	28	24	1.09	1	No.Pred	2015-06-09	1982_3355_60_E08_028.fsa	5	Farm	2009	0CE3	No	14.85
61	72-2-5	32	29	0.89	1	No.Pred	2015-06-09	1982_3355_61_F08_027.fsa	8	Hybrid	0	ETNE_9	No	14.3
62	72-2-5	33	32	0.89	1	No.Pred	2015-06-09	1982_3355_62_G08_026.fsa	11	Farm	321D	EE05	No	14.65
63	72-2-5	32	35	1.07	1	No.Pred	2015-06-09	1982_3355_63_H08_025.fsa	3	Farm	32CB	1183	No	14.05
64	72-2-5	29	26	1.07	1	No.Pred	2015-06-09	1982_3355_64_A09_040.fsa	12	Hybrid	321D	ETNE_12	No	14.25
65	72-2-5	30	29	1.07	1	No.Pred	2015-06-09	1982_3355_65_B09_039.fsa	6	Hybrid	2009	ETNE_8	No	14.1
66	72-2-5	35	41	0.96	1	No.Pred	2015-06-09	1982_3355_66_C09_038.fsa	14	Wild	ETNE_2	ETNE_7	No	18.7
67	72-2-5	31	28	0.94	1	No.Pred	2015-06-09	1982_3355_67_D09_037.fsa	9	Farm	156A	1936	No	14.2
68	72-2-5	30	24	0.89	1	No.Pred	2015-06-09	1982_3355_68_E09_036.fsa	6	Hybrid	2009	ETNE_8	No	14.1
69	72-2-5	32	33	1.01	1	No.Pred	2015-06-09	1982_3355_69_F09_035.fsa	16	Wild	ETNE_4	ETNE_9	No	15.15
70	72-2-5	29	21	0.86	1	No.Pred	2015-06-09	1982_3355_70_G09_034.fsa	10	Hybrid	156A	ETNE_10	No	14.25
71	72-2-5	35	43	1	1	No.Pred	2015-06-09	1982_3355_71_H09_033.fsa	14	Wild	ETNE_2	ETNE_7	No	18.7
72	72-2-5	33	32	0.89	1	No.Pred	2015-06-09	1982_3355_72_A10_040.fsa	16	Wild	ETNE_4	ETNE_9	No	15.15
73	72-2-5	31	30	1.01	1	No.Pred	2015-06-09	1982_3355_73_B10_039.fsa	11	Farm	321D	EE05	No	14.65
74	72-2-5	31	35	1.17	1	No.Pred	2015-06-09	1982_3355_74_C10_038.fsa	3	Farm	32CB	1183	No	14.05
75	72-2-5	29	23	0.94	1	No.Pred	2015-06-09	1982_3355_75_D10_037.fsa	9	Farm	156A	1936	No	14.2
76	72-2-5	31	31	1.04	1	No.Pred	2015-06-09	1982_3355_76_E10_036.fsa	9	Farm	156A	1936	No	14.2
77	72-2-5	33	36	1	1	No.Pred	2015-06-09	1982_3355_77_F10_035.fsa	11	Farm	321D	EE05	No	14.65
78	72-2-5	31	32	1.07	1	No.Pred	2015-06-09	1982_3355_78_G10_034.fsa	3	Farm	32CB	1183	No	14.05
79	72-2-5	31	29	0.97	1	No.Pred	2015-06-09	1982_3355_79_H10_033.fsa	3	Farm	32CB	1183	No	14.05
80	72-2-5	29	20	0.82	1	No.Pred	2015-06-09	1982_3355_80_A11_048.fsa	15	Wild	ETNE_3	ETNE_8	No	11.6
81	72-2-5	31	35	1.17	1	No.Pred	2015-06-09	1982_3356_81_C11_046.fsa	9	Farm	156A	1936	No	14.2
82	72-2-5	29	23	0.94	1	No.Pred	2015-06-09	1982_3356_82_D11_045.fsa	3	Farm	32CB	1183	No	14.05
83	72-2-5	30	24	0.89	1	No.Pred	2015-06-09	1982_3356_83_E11_044.fsa	10	Hybrid	156A	ETNE_10	No	14.25
84	72-2-5	31	28	0.94	1	No.Pred	2015-06-09	1982_3356_84_F11_043.fsa	12	Hybrid	321D	ETNE_12	No	14.25
85	72-2-5	30	24	0.89	1	No.Pred	2015-06-09	1982_3356_85_G11_042.fsa	6	Hybrid	2009	ETNE_8	No	14.1
86	72-2-5	32	31	0.95	1	No.Pred	2015-06-09	1982_3356_86_H11_041.fsa	8	Hybrid	0	ETNE_9	No	14.3
87	72-2-5	30	26	0.96	1	No.Pred	2015-06-09	1982_3356_87_A12_048.fsa	12	Hybrid	321D	ETNE_12	No	14.25
88	72-2-5	34	36	0.92	1	No.Pred	2015-06-09	1982_3356_88_B12_047.fsa	14	Wild	ETNE_2	ETNE_7	No	18.7
89	72-2-5	30	26	0.96	1	No.Pred	2015-06-09	1982_3356_89_C12_046.fsa	11	Farm	321D	EE05	No	14.65
90	72-2-5	28	17	0.77	1	No.Pred	2015-06-09	1982_3356_90_D12_045.fsa	15	Wild	ETNE_3	ETNE_8	No	11.6
91	72-2-5	31	29	0.97	1	No.Pred	2015-06-09	1982_3356_91_E12_044.fsa	5	Farm	2009	0CE3	No	14.85
92	72-2-5	33	31	0.86	1	No.Pred	2015-06-09	1982_3356_92_F12_043.fsa	6	Hybrid	2009	ETNE_8	No	14.1
93	72-2-5	33	36	1	1	No.Pred	2015-06-09	1982_3356_93_G12_042.fsa	14	Wild	ETNE_2	ETNE_7	No	18.7
94	72-2-5	33	34	0.95	1	No.Pred	2015-06-09	1982_3356_94_H12_041.fsa	3	Farm	32CB	1183	No	14.05
95	72-2-5	34	33	0.84	1	No.Pred	2015-06-09	1983_3356_95_A01_008.fsa	3	Farm	32CB	1183	No	14.05
96	72-2-5	32	31	0.95	1	No.Pred	2015-06-09	1983_3356_96_C01_006.fsa	3	Farm	32CB	1183	No	14.05
97	72-2-5	30	22	0.81	1	No.Pred	2015-06-09	1983_3356_97_D01_005.fsa	12	Hybrid	321D	ETNE_12	No	14.25
98	72-2-5	32	35	1.07	1	No.Pred	2015-06-09	1983_3356_98_E01_004.fsa	4	Hybrid	32CB	ETNE_7	No	13.85
99	72-2-5	31	30	1.01	1	No.Pred	2015-06-09	1983_3356_99_F01_003.fsa	3	Farm	32CB	1183	No	14.05
100	72-2-5	30	28	1.04	1	No.Pred	2015-06-09	1983_3356_100_G01_002.fsa	8	Hybrid	0	ETNE_9	No	14.3
101	72-2-5	32	32	0.98	1	No.Pred	2015-06-09	1983_3356_101_H01_001.fsa	16	Wild	ETNE_4	ETNE_9	No	15.15
102	72-2-5	35	42	0.98	1	No.Pred	2015-06-09	1983_3356_102_A02_008.fsa	17	Wild	ETNE_5	ETNE_10	No	17.85
103	72-2-5	30	26	0.96	1	No.Pred	2015-06-09	1983_3356_103_B02_007.fsa	12	Hybrid	321D	ETNE_12	No	14.25
104	72-2-5	31	27	0.91	1	No.Pred	2015-06-09	1983_3356_104_C02_006.fsa	11	Farm	321D	EE05	No	14.65
105	72-2-5	31	26	0.87	1	No.Pred	2015-06-09	1983_3356_105_D02_005.fsa	3	Farm	32CB	1183	No	14.05
106	72-2-5	30	25	0.93	1	No.Pred	2015-06-09	1983_3356_106_E02_004.fsa	15	Wild	ETNE_3	ETNE_8	No	11.6
107	72-2-5	29	21	0.86	1	No.Pred	2015-06-09	1983_3356_107_F02_003.fsa	15	Wild	ETNE_3	ETNE_8	No	11.6
108	72-2-5	31	32	1.07	1	No.Pred	2015-06-09	1983_3356_108_G02_002.fsa	9	Farm	156A	1936	No	14.2
109	72-2-5	33	35	0.97	1	No.Pred	2015-06-09	1983_3356_109_H02_001.fsa	14	Wild	ETNE_2	ETNE_7	No	18.7
110	72-2-5	32	33	1.01	1	No.Pred	2015-06-09	1983_3356_110_A03_016.fsa	4	Hybrid	32CB	ETNE_7	No	13.85
111	72-2-5	33	30	0.83	1	No.Pred	2015-06-09	1983_3356_111_B03_015.fsa	3	Farm	32CB	1183	No	14.05
112	72-2-5	33	31	0.86	1	No.Pred	2015-06-09	1983_3356_112_C03_014.fsa	4	Hybrid	32CB	ETNE_7	No	13.85
113	72-2-5	34	38	0.97	1	No.Pred	2015-06-09	1983_3356_113_D03_013.fsa	14	Wild	ETNE_2	ETNE_7	No	18.7
114	72-2-5	30	26	0.96	1	No.Pred	2015-06-09	1983_3356_114_E03_012.fsa	3	Farm	32CB	1183	No	14.05
115	72-2-5	33	36	1	1	No.Pred	2015-06-09	1983_3356_115_F03_011.fsa	4	Hybrid	32CB	ETNE_7	No	13.85
116	72-2-5	31	25	0.84	1	No.Pred	2015-06-09	1983_3356_116_G03_010.fsa	15	Wild	ETNE_3	ETNE_8	No	11.6
117	72-2-5	31	27	0.91	1	No.Pred	2015-06-09	1983_3356_117_H03_009.fsa	10	Hybrid	156A	ETNE_10	No	14.25
118	72-1-5	31	31	1.04	1	Pred	2015-06-09	1983_3356_118_A04_016.fsa	6	Hybrid	2009	ETNE_8	No	14.1
119	72-1-5	28	20	0.91	1	Pred	2015-06-09	1983_3356_119_B04_015.fsa	6	Hybrid	2009	ETNE_8	No	14.1
120	72-1-5	32	35	1.07	1	Pred	2015-06-09	1983_3356_120_C04_014.fsa	14	Wild	ETNE_2	ETNE_7	No	18.7
121	72-1-5	29	21	0.86	1	Pred	2015-06-09	1983_3356_121_D04_013.fsa	5	Farm	2009	0CE3	No	14.85
122	72-1-5	30	23	0.85	1	Pred	2015-06-09	1983_3356_122_E04_012.fsa	16	Wild	ETNE_4	ETNE_9	No	15.15
123	72-1-5	30	27	1	1	Pred	2015-06-09	1983_3356_123_F04_011.fsa	4	Hybrid	32CB	ETNE_7	No	13.85
124	72-1-5	33	34	0.95	1	Pred	2015-06-09	1983_3356_124_G04_010.fsa	14	Wild	ETNE_2	ETNE_7	No	18.7
125	72-1-5	33	32	0.89	1	Pred	2015-06-09	1983_3356_125_H04_009.fsa	17	Wild	ETNE_5	ETNE_10	No	17.85
126	72-1-5	33	32	0.89	1	Pred	2015-06-09	1983_3356_126_A05_024.fsa	14	Wild	ETNE_2	ETNE_7	No	18.7
127	72-1-5	32	31	0.95	1	Pred	2015-06-09	1983_3356_127_B05_023.fsa	17	Wild	ETNE_5	ETNE_10	No	17.85
128	72-1-5	30	25	0.93	1	Pred	2015-06-09	1983_3356_128_C05_022.fsa	4	Hybrid	32CB	ETNE_7	No	13.85
129	72-1-5	32	30	0.92	1	Pred	2015-06-09	1983_3356_129_D05_021.fsa	17	Wild	ETNE_5	ETNE_10	No	17.85
130	72-1-5	30	24	0.89	1	Pred	2015-06-09	1983_3356_130_E05_020.fsa	3	Farm	32CB	1183	No	14.05
131	72-1-5	30	23	0.85	1	Pred	2015-06-09	1983_3356_131_F05_019.fsa	6	Hybrid	2009	ETNE_8	No	14.1
132	72-1-5	31	27	0.91	1	Pred	2015-06-09	1983_3356_132_G05_018.fsa	17	Wild	ETNE_5	ETNE_10	No	17.85
133	72-1-5	31	26	0.87	1	Pred	2015-06-09	1983_3356_133_H05_017.fsa	6	Hybrid	2009	ETNE_8	No	14.1
134	72-1-5	34	39	0.99	1	Pred	2015-06-09	1983_3356_134_A06_024.fsa	14	Wild	ETNE_2	ETNE_7	No	18.7
135	72-1-5	32	27	0.82	1	Pred	2015-06-09	1983_3356_135_B06_023.fsa	4	Hybrid	32CB	ETNE_7	No	13.85
136	72-1-5	30	24	0.89	1	Pred	2015-06-09	1983_3356_136_C06_022.fsa	4	Hybrid	32CB	ETNE_7	No	13.85
137	72-1-5	31	26	0.87	1	Pred	2015-06-09	1983_3356_137_D06_021.fsa	17	Wild	ETNE_5	ETNE_10	No	17.85
138	72-1-5	27	11	0.56	1	Pred	2015-06-09	1983_3356_138_E06_020.fsa	15	Wild	ETNE_3	ETNE_8	No	11.6
139	72-1-5	32	33	1.01	1	Pred	2015-06-09	1983_3356_139_F06_019.fsa	14	Wild	ETNE_2	ETNE_7	No	18.7
140	72-1-5	28	19	0.87	1	Pred	2015-06-09	1983_3356_140_G06_018.fsa	15	Wild	ETNE_3	ETNE_8	No	11.6
141	72-1-5	29	22	0.9	1	Pred	2015-06-09	1983_3356_141_H06_017.fsa	9	Farm	156A	1936	No	14.2
142	72-1-5	31	27	0.91	1	Pred	2015-06-09	1983_3356_142_A07_032.fsa	17	Wild	ETNE_5	ETNE_10	No	17.85
143	72-1-5	30	24	0.89	1	Pred	2015-06-09	1983_3356_143_B07_031.fsa	10	Hybrid	156A	ETNE_10	No	14.25
144	72-1-5	28	16	0.73	1	Pred	2015-06-09	1983_3356_144_C07_030.fsa	12	Hybrid	321D	ETNE_12	No	14.25
145	72-1-5	33	37	1.03	1	Pred	2015-06-09	1983_3356_145_D07_029.fsa	14	Wild	ETNE_2	ETNE_7	No	18.7
146	72-1-5	34	40	1.02	1	Pred	2015-06-09	1983_3356_146_E07_028.fsa	14	Wild	ETNE_2	ETNE_7	No	18.7
147	72-1-5	31	26	0.87	1	Pred	2015-06-09	1983_3356_147_F07_027.fsa	17	Wild	ETNE_5	ETNE_10	No	17.85
148	72-1-5	31	27	0.91	1	Pred	2015-06-09	1983_3356_148_G07_026.fsa	9	Farm	156A	1936	No	14.2
149	72-1-5	31	26	0.87	1	Pred	2015-06-09	1983_3356_149_H07_025.fsa	5	Farm	2009	0CE3	No	14.85
150	72-1-5	30	21	0.78	1	Pred	2015-06-09	1983_3356_150_A08_032.fsa	16	Wild	ETNE_4	ETNE_9	No	15.15
151	72-1-5	29	20	0.82	1	Pred	2015-06-09	1983_3356_151_B08_031.fsa	6	Hybrid	2009	ETNE_8	No	14.1
152	72-1-5	29	22	0.9	1	Pred	2015-06-09	1983_3356_152_C08_030.fsa	11	Farm	321D	EE05	No	14.65
153	72-1-5	30	22	0.81	1	Pred	2015-06-09	1983_3356_153_D08_029.fsa	12	Hybrid	321D	ETNE_12	No	14.25
154	72-1-5	31	27	0.91	1	Pred	2015-06-09	1983_3356_154_E08_028.fsa	16	Wild	ETNE_4	ETNE_9	No	15.15
155	72-1-5	33	33	0.92	1	Pred	2015-06-09	1983_3356_155_F08_027.fsa	17	Wild	ETNE_5	ETNE_10	No	17.85
156	72-1-5	32	27	0.82	1	Pred	2015-06-09	1983_3356_156_G08_026.fsa	4	Hybrid	32CB	ETNE_7	No	13.85
157	72-1-5	32	31	0.95	1	Pred	2015-06-09	1983_3356_157_H08_025.fsa	17	Wild	ETNE_5	ETNE_10	No	17.85
158	72-1-5	28	17	0.77	1	Pred	2015-06-09	1983_3356_158_A09_040.fsa	3	Farm	32CB	1183	No	14.05
159	72-1-5	30	25	0.93	1	Pred	2015-06-09	1983_3356_159_B09_039.fsa	6	Hybrid	2009	ETNE_8	No	14.1
160	72-1-5	27	16	0.81	1	Pred	2015-06-09	1983_3356_160_C09_038.fsa	7	Farm	0	2B75	No	15
161	72-1-5	29	21	0.86	1	Pred	2015-06-09	1983_3357_161_E09_036.fsa	16	Wild	ETNE_4	ETNE_9	No	15.15
162	72-1-5	30	24	0.89	1	Pred	2015-06-09	1983_3357_162_F09_035.fsa	16	Wild	ETNE_4	ETNE_9	No	15.15
163	72-1-5	34	35	0.89	1	Pred	2015-06-09	1983_3357_163_G09_034.fsa	14	Wild	ETNE_2	ETNE_7	No	18.7
164	72-1-5	32	30	0.92	1	Pred	2015-06-09	1983_3357_164_H09_033.fsa	14	Wild	ETNE_2	ETNE_7	No	18.7
165	72-1-5	30	26	0.96	1	Pred	2015-06-09	1983_3357_165_A10_040.fsa	9	Farm	156A	1936	No	14.2
166	72-1-5	29	21	0.86	1	Pred	2015-06-09	1983_3357_166_B10_039.fsa	12	Hybrid	321D	ETNE_12	No	14.25
167	72-1-5	28	19	0.87	1	Pred	2015-06-09	1983_3357_167_C10_038.fsa	15	Wild	ETNE_3	ETNE_8	No	11.6
168	72-1-5	31	26	0.87	1	Pred	2015-06-09	1983_3357_168_D10_037.fsa	4	Hybrid	32CB	ETNE_7	No	13.85
169	72-1-5	30	23	0.85	1	Pred	2015-06-09	1983_3357_169_E10_036.fsa	3	Farm	32CB	1183	No	14.05
170	72-1-5	31	27	0.91	1	Pred	2015-06-09	1983_3357_170_F10_035.fsa	4	Hybrid	32CB	ETNE_7	No	13.85
171	72-1-5	32	32	0.98	1	Pred	2015-06-09	1983_3357_171_G10_034.fsa	14	Wild	ETNE_2	ETNE_7	No	18.7
172	72-1-5	27	17	0.86	1	Pred	2015-06-09	1983_3357_172_H10_033.fsa	8	Hybrid	0	ETNE_9	No	14.3
173	72-1-6	29	23	0.94	1	No.Pred	2015-06-09	1983_3357_173_A11_048.fsa	3	Farm	32CB	1183	Yes	14.05
174	72-1-6	32	33	1.01	1	No.Pred	2015-06-09	1983_3357_174_B11_047.fsa	17	Wild	ETNE_5	ETNE_10	Yes	17.85
175	72-1-6	33	31	0.86	1	No.Pred	2015-06-09	1983_3357_175_C11_046.fsa	3	Farm	32CB	1183	Yes	14.05
176	72-1-6	35	38	0.89	1	No.Pred	2015-06-09	1983_3357_176_D11_045.fsa	3	Farm	32CB	1183	Yes	14.05
177	72-1-6	36	43	0.92	1	No.Pred	2015-06-09	1983_3357_177_E11_044.fsa	17	Wild	ETNE_5	ETNE_10	Yes	17.85
178	72-1-6	34	39	0.99	1	No.Pred	2015-06-09	1983_3357_178_F11_043.fsa	4	Hybrid	32CB	ETNE_7	Yes	13.85
179	72-1-6	33	35	0.97	1	No.Pred	2015-06-09	1983_3357_179_G11_042.fsa	9	Farm	156A	1936	Yes	14.2
180	72-1-6	30	22	0.81	1	No.Pred	2015-06-09	1983_3357_180_H11_041.fsa	10	Hybrid	156A	ETNE_10	Yes	14.25
181	72-1-6	32	30	0.92	1	No.Pred	2015-06-09	1983_3357_181_A12_048.fsa	3	Farm	32CB	1183	Yes	14.05
182	72-1-6	34	36	0.92	1	No.Pred	2015-06-09	1983_3357_182_B12_047.fsa	16	Wild	ETNE_4	ETNE_9	Yes	15.15
183	72-1-6	32	33	1.01	1	No.Pred	2015-06-09	1983_3357_183_C12_046.fsa	10	Hybrid	156A	ETNE_10	Yes	14.25
184	72-1-6	33	25	0.7	1	No.Pred	2015-06-09	1983_3357_184_D12_045.fsa	14	Wild	ETNE_2	ETNE_7	Yes	18.7
185	72-1-6	36	41	0.88	1	No.Pred	2015-06-09	1983_3357_185_E12_044.fsa	11	Farm	321D	EE05	Yes	14.65
186	72-1-6	34	37	0.94	1	No.Pred	2015-06-09	1983_3357_186_F12_043.fsa	16	Wild	ETNE_4	ETNE_9	Yes	15.15
187	72-1-6	29	25	1.03	1	No.Pred	2015-06-09	1983_3357_187_G12_042.fsa	8	Hybrid	0	ETNE_9	Yes	14.3
188	72-1-6	33	36	1	1	No.Pred	2015-06-09	1983_3357_188_H12_041.fsa	14	Wild	ETNE_2	ETNE_7	Yes	18.7
189	72-1-6	30	23	0.85	1	No.Pred	2015-06-09	3357_1984_IMS15-189_A01_008.fsa	15	Wild	ETNE_3	ETNE_8	Yes	11.6
190	72-1-6	28	15	0.68	1	No.Pred	2015-06-09	3357_1984_IMS15-190_B01_007.fsa	12	Hybrid	321D	ETNE_12	Yes	14.25
191	72-1-6	30	23	0.85	1	No.Pred	2015-06-09	3357_1984_IMS15-191_D01_005.fsa	16	Wild	ETNE_4	ETNE_9	Yes	15.15
192	72-1-6	34	35	0.89	1	No.Pred	2015-06-09	3357_1984_IMS15-192_E01_004.fsa	9	Farm	156A	1936	Yes	14.2
193	72-1-6	30	23	0.85	1	No.Pred	2015-06-09	3357_1984_IMS15-193_F01_003.fsa	15	Wild	ETNE_3	ETNE_8	Yes	11.6
194	72-1-6	32	25	0.76	1	No.Pred	2015-06-09	3357_1984_IMS15-194_G01_002.fsa	11	Farm	321D	EE05	Yes	14.65
195	72-1-6	33	32	0.89	1	No.Pred	2015-06-09	3357_1984_IMS15-195_H01_001.fsa	10	Hybrid	156A	ETNE_10	Yes	14.25
196	72-1-6	31	29	0.97	1	No.Pred	2015-06-09	3357_1984_IMS15-196_A02_008.fsa	6	Hybrid	2009	ETNE_8	Yes	14.1
197	72-1-6	35	44	1.03	1	No.Pred	2015-06-09	3357_1984_IMS15-197_B02_007.fsa	8	Hybrid	0	ETNE_9	Yes	14.3
198	72-1-6	30	24	0.89	1	No.Pred	2015-06-09	3357_1984_IMS15-198_C02_006.fsa	11	Farm	321D	EE05	Yes	14.65
199	72-1-6	33	38	1.06	1	No.Pred	2015-06-09	3357_1984_IMS15-199_D02_005.fsa	8	Hybrid	0	ETNE_9	Yes	14.3
200	72-1-6	34	35	0.89	1	No.Pred	2015-06-09	3357_1984_IMS15-200_E02_004.fsa	14	Wild	ETNE_2	ETNE_7	Yes	18.7
201	72-1-6	36	44	0.94	1	No.Pred	2015-06-09	3357_1984_IMS15-201_F02_003.fsa	14	Wild	ETNE_2	ETNE_7	Yes	18.7
202	72-1-6	33	29	0.81	1	No.Pred	2015-06-09	3357_1984_IMS15-202_G02_002.fsa	16	Wild	ETNE_4	ETNE_9	Yes	15.15
203	72-1-6	30	24	0.89	1	No.Pred	2015-06-09	3357_1984_IMS15-203_H02_001.fsa	12	Hybrid	321D	ETNE_12	Yes	14.25
204	72-1-6	33	32	0.89	1	No.Pred	2015-06-09	3357_1984_IMS15-204_A03_016.fsa	17	Wild	ETNE_5	ETNE_10	Yes	17.85
205	72-1-6	31	27	0.91	1	No.Pred	2015-06-09	3357_1984_IMS15-205_B03_015.fsa	3	Farm	32CB	1183	Yes	14.05
206	72-1-6	31	28	0.94	1	No.Pred	2015-06-09	3357_1984_IMS15-206_C03_014.fsa	7	Farm	0	2B75	Yes	15
207	72-1-6	35	40	0.93	1	No.Pred	2015-06-09	3357_1984_IMS15-207_D03_013.fsa	11	Farm	321D	EE05	Yes	14.65
208	72-1-6	36	45	0.96	1	No.Pred	2015-06-09	3357_1984_IMS15-208_E03_012.fsa	7	Farm	0	2B75	Yes	15
209	72-1-6	34	37	0.94	1	No.Pred	2015-06-09	3357_1984_IMS15-209_F03_011.fsa	6	Hybrid	2009	ETNE_8	Yes	14.1
210	72-1-6	33	37	1.03	1	No.Pred	2015-06-09	3357_1984_IMS15-210_G03_010.fsa	12	Hybrid	321D	ETNE_12	Yes	14.25
211	72-1-6	33	34	0.95	1	No.Pred	2015-06-09	3357_1984_IMS15-211_H03_009.fsa	5	Farm	2009	0CE3	Yes	14.85
212	72-1-6	34	34	0.87	1	No.Pred	2015-06-09	3357_1984_IMS15-212_A04_016.fsa	4	Hybrid	32CB	ETNE_7	Yes	13.85
213	72-1-6	34	36	0.92	1	No.Pred	2015-06-09	3357_1984_IMS15-213_B04_015.fsa	17	Wild	ETNE_5	ETNE_10	Yes	17.85
214	72-1-6	34	39	0.99	1	No.Pred	2015-06-09	3357_1984_IMS15-214_C04_014.fsa	8	Hybrid	0	ETNE_9	Yes	14.3
215	72-1-6	31	30	1.01	1	No.Pred	2015-06-09	3357_1984_IMS15-215_D04_013.fsa	3	Farm	32CB	1183	Yes	14.05
216	72-1-6	31	31	1.04	1	No.Pred	2015-06-09	3357_1984_IMS15-216_E04_012.fsa	14	Wild	ETNE_2	ETNE_7	Yes	18.7
217	72-1-6	32	34	1.04	1	No.Pred	2015-06-09	3357_1984_IMS15-217_F04_011.fsa	6	Hybrid	2009	ETNE_8	Yes	14.1
218	72-1-6	34	37	0.94	1	No.Pred	2015-06-09	3357_1984_IMS15-218_G04_010.fsa	7	Farm	0	2B75	Yes	15
219	72-1-6	36	41	0.88	1	No.Pred	2015-06-09	3357_1984_IMS15-219_H04_009.fsa	14	Wild	ETNE_2	ETNE_7	Yes	18.7
220	72-1-6	33	33	0.92	1	No.Pred	2015-06-09	3357_1984_IMS15-220_A05_024.fsa	12	Hybrid	321D	ETNE_12	Yes	14.25
221	72-1-6	36	44	0.94	1	No.Pred	2015-06-09	3357_1984_IMS15-221_B05_023.fsa	11	Farm	321D	EE05	Yes	14.65
222	72-1-6	33	32	0.89	1	No.Pred	2015-06-09	3357_1984_IMS15-222_C05_022.fsa	4	Hybrid	32CB	ETNE_7	Yes	13.85
223	72-1-6	36	48	1.03	1	No.Pred	2015-06-09	3357_1984_IMS15-223_D05_021.fsa	7	Farm	0	2B75	Yes	15
224	72-1-6	34	36	0.92	1	No.Pred	2015-06-09	3357_1984_IMS15-224_E05_020.fsa	4	Hybrid	32CB	ETNE_7	Yes	13.85
225	72-1-6	32	31	0.95	1	No.Pred	2015-06-09	3357_1984_IMS15-225_F05_019.fsa	8	Hybrid	0	ETNE_9	Yes	14.3
226	72-1-6	31	27	0.91	1	No.Pred	2015-06-09	3357_1984_IMS15-226_G05_018.fsa	9	Farm	156A	1936	Yes	14.2
227	72-1-6	33	35	0.97	1	No.Pred	2015-06-09	3357_1984_IMS15-227_H05_017.fsa	8	Hybrid	0	ETNE_9	Yes	14.3
228	72-1-6	33	32	0.89	1	No.Pred	2015-06-09	3357_1984_IMS15-228_A06_024.fsa	12	Hybrid	321D	ETNE_12	Yes	14.25
229	72-1-6	32	29	0.89	1	No.Pred	2015-06-09	3357_1984_IMS15-229_B06_023.fsa	15	Wild	ETNE_3	ETNE_8	Yes	11.6
230	72-1-6	34	35	0.89	1	No.Pred	2015-06-09	3357_1984_IMS15-230_C06_022.fsa	3	Farm	32CB	1183	Yes	14.05
231	72-1-6	33	33	0.92	1	No.Pred	2015-06-09	3357_1984_IMS15-231_D06_021.fsa	3	Farm	32CB	1183	Yes	14.05
232	72-1-6	34	40	1.02	1	No.Pred	2015-06-09	3357_1984_IMS15-232_E06_020.fsa	7	Farm	0	2B75	Yes	15
233	72-1-6	31	25	0.84	1	No.Pred	2015-06-09	3357_1984_IMS15-233_F06_019.fsa	15	Wild	ETNE_3	ETNE_8	Yes	11.6
234	72-2-6	31	28	0.94	1	Pred	2015-06-09	3357_1984_IMS15-234_G06_018.fsa	6	Hybrid	2009	ETNE_8	Yes	14.1
235	72-2-6	34	37	0.94	1	Pred	2015-06-09	3357_1984_IMS15-235_H06_017.fsa	14	Wild	ETNE_2	ETNE_7	Yes	18.7
236	72-2-6	29	23	0.94	1	Pred	2015-06-09	3357_1984_IMS15-236_A07_032.fsa	10	Hybrid	156A	ETNE_10	Yes	14.25
237	72-2-6	32	30	0.92	1	Pred	2015-06-09	3357_1984_IMS15-237_B07_031.fsa	14	Wild	ETNE_2	ETNE_7	Yes	18.7
238	72-2-6	29	23	0.94	1	Pred	2015-06-09	3357_1984_IMS15-238_C07_030.fsa	8	Hybrid	0	ETNE_9	Yes	14.3
239	72-2-6	28	20	0.91	1	Pred	2015-06-09	3357_1984_IMS15-239_D07_029.fsa	15	Wild	ETNE_3	ETNE_8	Yes	11.6
240	72-2-5	31	34	1.14	1	No.Pred	2015-06-09	3357_1984_IMS15-240_E07_028.fsa	4	Hybrid	32CB	ETNE_7	No	13.85
241	72-2-5	30	27	1	1	No.Pred	2015-06-09	3358_1984_IMS15-241_G07_026.fsa	9	Farm	156A	1936	No	14.2
242	72-2-5	34	35	0.89	1	No.Pred	2015-06-09	3358_1984_IMS15-242_H07_025.fsa	14	Wild	ETNE_2	ETNE_7	No	18.7
243	72-2-5	35	40	0.93	1	No.Pred	2015-06-09	3358_1984_IMS15-243_A08_032.fsa	7	Farm	0	2B75	No	15
244	72-2-5	31	25	0.84	1	No.Pred	2015-06-09	3358_1984_IMS15-244_B08_031.fsa	4	Hybrid	32CB	ETNE_7	No	13.85
245	72-2-5	30	26	0.96	1	No.Pred	2015-06-09	3358_1984_IMS15-245_C08_030.fsa	5	Farm	2009	0CE3	No	14.85
246	72-2-5	34	36	0.92	1	No.Pred	2015-06-09	3358_1984_IMS15-246_D08_029.fsa	8	Hybrid	0	ETNE_9	No	14.3
247	72-2-5	28	21	0.96	1	No.Pred	2015-06-09	3358_1984_IMS15-247_E08_028.fsa	10	Hybrid	156A	ETNE_10	No	14.25
248	72-2-5	28	21	0.96	1	No.Pred	2015-06-09	3358_1984_IMS15-248_F08_027.fsa	11	Farm	321D	EE05	No	14.65
249	72-2-5	36	39	0.84	1	No.Pred	2015-06-09	3358_1984_IMS15-249_G08_026.fsa	14	Wild	ETNE_2	ETNE_7	No	18.7
250	72-2-5	32	32	0.98	1	No.Pred	2015-06-09	3358_1984_IMS15-250_H08_025.fsa	17	Wild	ETNE_5	ETNE_10	No	17.85
251	72-2-5	33	36	1	1	No.Pred	2015-06-09	3358_1984_IMS15-251_A09_040.fsa	16	Wild	ETNE_4	ETNE_9	No	15.15
252	72-2-5	33	30	0.83	1	No.Pred	2015-06-09	3358_1984_IMS15-252_B09_039.fsa	6	Hybrid	2009	ETNE_8	No	14.1
253	72-2-5	28	21	0.96	1	No.Pred	2015-06-09	3358_1984_IMS15-253_C09_038.fsa	10	Hybrid	156A	ETNE_10	No	14.25
254	72-2-5	29	23	0.94	1	No.Pred	2015-06-09	3358_1984_IMS15-254_D09_037.fsa	7	Farm	0	2B75	No	15
255	72-2-5	33	36	1	1	No.Pred	2015-06-09	3358_1984_IMS15-255_E09_036.fsa	10	Hybrid	156A	ETNE_10	No	14.25
256	72-2-5	33	37	1.03	1	No.Pred	2015-06-09	3358_1984_IMS15-256_F09_035.fsa	11	Farm	321D	EE05	No	14.65
257	72-2-5	33	33	0.92	1	No.Pred	2015-06-09	3358_1984_IMS15-257_G09_034.fsa	17	Wild	ETNE_5	ETNE_10	No	17.85
258	72-2-5	26	16	0.91	1	No.Pred	2015-06-09	3358_1984_IMS15-258_H09_033.fsa	15	Wild	ETNE_3	ETNE_8	No	11.6
259	72-2-5	29	21	0.86	1	No.Pred	2015-06-09	3358_1984_IMS15-259_A10_040.fsa	10	Hybrid	156A	ETNE_10	No	14.25
260	72-2-5	34	37	0.94	1	No.Pred	2015-06-09	3358_1984_IMS15-260_B10_039.fsa	5	Farm	2009	0CE3	No	14.85
261	72-2-5	31	28	0.94	1	No.Pred	2015-06-09	3358_1984_IMS15-261_C10_038.fsa	8	Hybrid	0	ETNE_9	No	14.3
262	72-2-5	31	25	0.84	1	No.Pred	2015-06-09	3358_1984_IMS15-262_D10_037.fsa	10	Hybrid	156A	ETNE_10	No	14.25
263	72-2-5	31	26	0.87	1	No.Pred	2015-06-09	3358_1984_IMS15-263_E10_036.fsa	NA	NA	NA	NA	No	NA
264	72-2-5	36	42	0.9	1	No.Pred	2015-06-09	3358_1984_IMS15-264_F10_035.fsa	14	Wild	ETNE_2	ETNE_7	No	18.7
265	72-2-5	33	34	0.95	1	No.Pred	2015-06-09	3358_1984_IMS15-265_G10_034.fsa	12	Hybrid	321D	ETNE_12	No	14.25
266	72-2-5	31	36	1.21	1	No.Pred	2015-06-09	3358_1984_IMS15-266_H10_033.fsa	9	Farm	156A	1936	No	14.2
267	72-2-5	29	24	0.98	1	No.Pred	2015-06-09	3358_1984_IMS15-267_A11_048.fsa	NA	NA	NA	NA	No	NA
268	72-2-5	29	25	1.03	1	No.Pred	2015-06-09	3358_1984_IMS15-268_B11_047.fsa	8	Hybrid	0	ETNE_9	No	14.3
269	72-2-5	32	32	0.98	1	No.Pred	2015-06-09	3358_1984_IMS15-269_C11_046.fsa	16	Wild	ETNE_4	ETNE_9	No	15.15
270	72-2-5	37	48	0.95	1	No.Pred	2015-06-09	3358_1984_IMS15-270_D11_045.fsa	14	Wild	ETNE_2	ETNE_7	No	18.7
271	72-2-5	32	31	0.95	1	No.Pred	2015-06-09	3358_1984_IMS15-271_E11_044.fsa	5	Farm	2009	0CE3	No	14.85
272	72-2-5	30	25	0.93	1	No.Pred	2015-06-09	3358_1984_IMS15-272_F11_043.fsa	6	Hybrid	2009	ETNE_8	No	14.1
273	72-2-5	31	27	0.91	1	No.Pred	2015-06-09	3358_1984_IMS15-273_G11_042.fsa	17	Wild	ETNE_5	ETNE_10	No	17.85
274	72-2-5	32	32	0.98	1	No.Pred	2015-06-09	3358_1984_IMS15-274_H11_041.fsa	10	Hybrid	156A	ETNE_10	No	14.25
275	72-2-5	30	24	0.89	1	No.Pred	2015-06-09	3358_1984_IMS15-275_A12_048.fsa	15	Wild	ETNE_3	ETNE_8	No	11.6
276	72-2-5	34	39	0.99	1	No.Pred	2015-06-09	3358_1984_IMS15-276_B12_047.fsa	17	Wild	ETNE_5	ETNE_10	No	17.85
277	72-2-5	31	31	1.04	1	No.Pred	2015-06-09	3358_1984_IMS15-277_C12_046.fsa	7	Farm	0	2B75	No	15
278	72-2-5	31	27	0.91	1	No.Pred	2015-06-09	3358_1984_IMS15-278_D12_045.fsa	9	Farm	156A	1936	No	14.2
279	72-2-5	28	20	0.91	1	No.Pred	2015-06-09	3358_1984_IMS15-279_E12_044.fsa	11	Farm	321D	EE05	No	14.65
280	72-2-5	34	36	0.92	1	No.Pred	2015-06-09	3358_1984_IMS15-280_F12_043.fsa	3	Farm	32CB	1183	No	14.05
281	72-2-5	35	40	0.93	1	No.Pred	2015-06-09	3358_1984_IMS15-281_G12_042.fsa	17	Wild	ETNE_5	ETNE_10	No	17.85
282	72-2-5	33	34	0.95	1	No.Pred	2015-06-09	3358_1984_IMS15-282_H12_041.fsa	3	Farm	32CB	1183	No	14.05
283	72-2-5	29	23	0.94	1	No.Pred	2015-06-09	3358_1985_IMS15-283_A01_008.fsa	11	Farm	321D	EE05	No	14.65
284	72-2-5	30	24	0.89	1	No.Pred	2015-06-09	3358_1985_IMS15-284_B01_007.fsa	6	Hybrid	2009	ETNE_8	No	14.1
285	72-2-5	30	25	0.93	1	No.Pred	2015-06-09	3358_1985_IMS15-285_C01_006.fsa	15	Wild	ETNE_3	ETNE_8	No	11.6
286	72-1-5	32	31	0.95	1	Pred	2015-06-09	3358_1985_IMS15-286_E01_004.fsa	14	Wild	ETNE_2	ETNE_7	No	18.7
287	72-1-5	29	23	0.94	1	Pred	2015-06-09	3358_1985_IMS15-287_F01_003.fsa	7	Farm	0	2B75	No	15
288	72-1-5	33	36	1	1	Pred	2015-06-09	3358_1985_IMS15-288_G01_002.fsa	14	Wild	ETNE_2	ETNE_7	No	18.7
289	72-1-5	31	24	0.81	1	Pred	2015-06-09	3358_1985_IMS15-289_H01_001.fsa	4	Hybrid	32CB	ETNE_7	No	13.85
290	72-1-5	28	17	0.77	1	Pred	2015-06-09	3358_1985_IMS15-290_A02_008.fsa	15	Wild	ETNE_3	ETNE_8	No	11.6
291	72-1-5	30	25	0.93	1	Pred	2015-06-09	3358_1985_IMS15-291_B02_007.fsa	12	Hybrid	321D	ETNE_12	No	14.25
292	72-1-5	31	25	0.84	1	Pred	2015-06-09	3358_1985_IMS15-292_C02_006.fsa	4	Hybrid	32CB	ETNE_7	No	13.85
293	72-1-5	29	21	0.86	1	Pred	2015-06-09	3358_1985_IMS15-293_D02_005.fsa	5	Farm	2009	0CE3	No	14.85
294	72-1-5	29	21	0.86	1	Pred	2015-06-09	3358_1985_IMS15-294_E02_004.fsa	15	Wild	ETNE_3	ETNE_8	No	11.6
295	72-1-5	27	16	0.81	1	Pred	2015-06-09	3358_1985_IMS15-295_F02_003.fsa	9	Farm	156A	1936	No	14.2
296	72-1-5	31	29	0.97	1	Pred	2015-06-09	3358_1985_IMS15-296_G02_002.fsa	17	Wild	ETNE_5	ETNE_10	No	17.85
297	72-1-5	34	38	0.97	1	Pred	2015-06-09	3358_1985_IMS15-297_H02_001.fsa	14	Wild	ETNE_2	ETNE_7	No	18.7
298	72-1-5	30	27	1	1	Pred	2015-06-09	3358_1985_IMS15-298_A03_016.fsa	12	Hybrid	321D	ETNE_12	No	14.25
299	72-1-5	30	23	0.85	1	Pred	2015-06-09	3358_1985_IMS15-299_B03_015.fsa	16	Wild	ETNE_4	ETNE_9	No	15.15
300	72-1-5	31	27	0.91	1	Pred	2015-06-09	3358_1985_IMS15-300_C03_014.fsa	4	Hybrid	32CB	ETNE_7	No	13.85
301	72-1-5	29	25	1.03	1	Pred	2015-06-09	3358_1985_IMS15-301_D03_013.fsa	6	Hybrid	2009	ETNE_8	No	14.1
302	72-1-5	29	21	0.86	1	Pred	2015-06-09	3358_1985_IMS15-302_E03_012.fsa	3	Farm	32CB	1183	No	14.05
303	72-1-5	33	30	0.83	1	Pred	2015-06-09	3358_1985_IMS15-303_F03_011.fsa	14	Wild	ETNE_2	ETNE_7	No	18.7
304	72-1-5	31	27	0.91	1	Pred	2015-06-09	3358_1985_IMS15-304_G03_010.fsa	4	Hybrid	32CB	ETNE_7	No	13.85
305	72-1-5	32	31	0.95	1	Pred	2015-06-09	3358_1985_IMS15-305_H03_009.fsa	17	Wild	ETNE_5	ETNE_10	No	17.85
306	72-1-5	32	32	0.98	1	Pred	2015-06-09	3358_1985_IMS15-306_A04_016.fsa	17	Wild	ETNE_5	ETNE_10	No	17.85
307	72-1-6	33	33	0.92	1	No.Pred	2015-06-09	3358_1985_IMS15-307_B04_015.fsa	17	Wild	ETNE_5	ETNE_10	Yes	17.85
308	72-1-6	33	35	0.97	1	No.Pred	2015-06-09	3358_1985_IMS15-308_C04_014.fsa	8	Hybrid	0	ETNE_9	Yes	14.3
309	72-1-6	34	43	1.09	1	No.Pred	2015-06-09	3358_1985_IMS15-309_D04_013.fsa	9	Farm	156A	1936	Yes	14.2
310	72-1-6	35	42	0.98	1	No.Pred	2015-06-09	3358_1985_IMS15-310_E04_012.fsa	3	Farm	32CB	1183	Yes	14.05
311	72-1-6	35	39	0.91	1	No.Pred	2015-06-09	3358_1985_IMS15-311_F04_011.fsa	17	Wild	ETNE_5	ETNE_10	Yes	17.85
312	72-1-6	32	32	0.98	1	No.Pred	2015-06-09	3358_1985_IMS15-312_G04_010.fsa	9	Farm	156A	1936	Yes	14.2
313	72-1-6	35	43	1	1	No.Pred	2015-06-09	3358_1985_IMS15-313_H04_009.fsa	14	Wild	ETNE_2	ETNE_7	Yes	18.7
314	72-1-6	37	49	0.97	1	No.Pred	2015-06-09	3358_1985_IMS15-314_A05_024.fsa	14	Wild	ETNE_2	ETNE_7	Yes	18.7
315	72-1-6	34	40	1.02	1	No.Pred	2015-06-09	3358_1985_IMS15-315_B05_023.fsa	14	Wild	ETNE_2	ETNE_7	Yes	18.7
316	72-1-6	33	36	1	1	No.Pred	2015-06-09	3358_1985_IMS15-316_C05_022.fsa	5	Farm	2009	0CE3	Yes	14.85
317	72-1-6	32	31	0.95	1	No.Pred	2015-06-09	3358_1985_IMS15-317_D05_021.fsa	10	Hybrid	156A	ETNE_10	Yes	14.25
318	72-1-6	36	42	0.9	1	No.Pred	2015-06-09	3358_1985_IMS15-318_E05_020.fsa	9	Farm	156A	1936	Yes	14.2
319	72-1-6	33	34	0.95	1	No.Pred	2015-06-09	3358_1985_IMS15-319_F05_019.fsa	6	Hybrid	2009	ETNE_8	Yes	14.1
320	72-1-6	35	41	0.96	1	No.Pred	2015-06-09	3358_1985_IMS15-320_G05_018.fsa	17	Wild	ETNE_5	ETNE_10	Yes	17.85
321	72-1-6	31	28	0.94	1	No.Pred	2015-06-09	3359_1985_IMS15-321_A06_024.fsa	10	Hybrid	156A	ETNE_10	Yes	14.25
322	72-1-6	32	32	0.98	1	No.Pred	2015-06-09	3359_1985_IMS15-322_B06_023.fsa	12	Hybrid	321D	ETNE_12	Yes	14.25
323	72-1-6	35	39	0.91	1	No.Pred	2015-06-09	3359_1985_IMS15-323_C06_022.fsa	14	Wild	ETNE_2	ETNE_7	Yes	18.7
324	72-1-6	30	25	0.93	1	No.Pred	2015-06-09	3359_1985_IMS15-324_D06_021.fsa	4	Hybrid	32CB	ETNE_7	Yes	13.85
325	72-1-6	30	25	0.93	1	No.Pred	2015-06-09	3359_1985_IMS15-325_E06_020.fsa	8	Hybrid	0	ETNE_9	Yes	14.3
326	72-1-6	34	37	0.94	1	No.Pred	2015-06-09	3359_1985_IMS15-326_F06_019.fsa	9	Farm	156A	1936	Yes	14.2
327	72-1-6	28	21	0.96	1	No.Pred	2015-06-09	3359_1985_IMS15-327_G06_018.fsa	15	Wild	ETNE_3	ETNE_8	Yes	11.6
328	72-1-6	31	29	0.97	1	No.Pred	2015-06-09	3359_1985_IMS15-328_H06_017.fsa	5	Farm	2009	0CE3	Yes	14.85
329	72-1-6	32	31	0.95	1	No.Pred	2015-06-09	3359_1985_IMS15-329_A07_032.fsa	5	Farm	2009	0CE3	Yes	14.85
330	72-1-6	34	35	0.89	1	No.Pred	2015-06-09	3359_1985_IMS15-330_B07_031.fsa	6	Hybrid	2009	ETNE_8	Yes	14.1
331	72-1-6	35	38	0.89	1	No.Pred	2015-06-09	3359_1985_IMS15-331_C07_030.fsa	14	Wild	ETNE_2	ETNE_7	Yes	18.7
332	72-1-6	29	21	0.86	1	No.Pred	2015-06-09	3359_1985_IMS15-332_D07_029.fsa	3	Farm	32CB	1183	Yes	14.05
333	72-1-6	33	33	0.92	1	No.Pred	2015-06-09	3359_1985_IMS15-333_E07_028.fsa	15	Wild	ETNE_3	ETNE_8	Yes	11.6
334	72-1-6	29	25	1.03	1	No.Pred	2015-06-09	3359_1985_IMS15-334_F07_027.fsa	7	Farm	0	2B75	Yes	15
335	72-1-5	27	13	0.66	1	Pred	2015-06-10	3359_1985_IMS15-335_G07_026.fsa	8	Hybrid	0	ETNE_9	No	14.3
336	72-1-5	31	25	0.84	1	Pred	2015-06-10	3359_1985_IMS15-336_H07_025.fsa	16	Wild	ETNE_4	ETNE_9	No	15.15
337	72-1-5	30	25	0.93	1	Pred	2015-06-10	3359_1985_IMS15-337_A08_032.fsa	10	Hybrid	156A	ETNE_10	No	14.25
338	72-1-5	30	25	0.93	1	Pred	2015-06-10	3359_1985_IMS15-338_B08_031.fsa	6	Hybrid	2009	ETNE_8	No	14.1
339	72-1-5	32	31	0.95	1	Pred	2015-06-10	3359_1985_IMS15-339_C08_030.fsa	14	Wild	ETNE_2	ETNE_7	No	18.7
340	72-1-5	29	23	0.94	1	Pred	2015-06-10	3359_1985_IMS15-340_D08_029.fsa	5	Farm	2009	0CE3	No	14.85
341	72-1-5	30	29	1.07	1	Pred	2015-06-10	3359_1985_IMS15-341_E08_028.fsa	4	Hybrid	32CB	ETNE_7	No	13.85
342	72-1-5	32	34	1.04	1	Pred	2015-06-10	3359_1985_IMS15-342_F08_027.fsa	14	Wild	ETNE_2	ETNE_7	No	18.7
343	72-1-5	29	23	0.94	1	Pred	2015-06-10	3359_1985_IMS15-343_G08_026.fsa	8	Hybrid	0	ETNE_9	No	14.3
344	72-1-5	33	33	0.92	1	Pred	2015-06-10	3359_1985_IMS15-344_H08_025.fsa	17	Wild	ETNE_5	ETNE_10	No	17.85
345	72-1-5	29	22	0.9	1	Pred	2015-06-10	3359_1985_IMS15-345_A09_040.fsa	15	Wild	ETNE_3	ETNE_8	No	11.6
346	72-1-5	29	22	0.9	1	Pred	2015-06-10	3359_1985_IMS15-346_B09_039.fsa	7	Farm	0	2B75	No	15
347	72-1-5	31	28	0.94	1	Pred	2015-06-10	3359_1985_IMS15-347_C09_038.fsa	16	Wild	ETNE_4	ETNE_9	No	15.15
348	72-1-5	30	24	0.89	1	Pred	2015-06-10	3359_1985_IMS15-348_D09_037.fsa	6	Hybrid	2009	ETNE_8	No	14.1
349	72-1-5	33	34	0.95	1	Pred	2015-06-10	3359_1985_IMS15-349_E09_036.fsa	14	Wild	ETNE_2	ETNE_7	No	18.7
350	72-2-6	31	26	0.87	1	Pred	2015-06-10	3359_1985_IMS15-350_F09_035.fsa	4	Hybrid	32CB	ETNE_7	Yes	13.85
351	72-2-6	30	24	0.89	1	Pred	2015-06-10	3359_1985_IMS15-351_G09_034.fsa	6	Hybrid	2009	ETNE_8	Yes	14.1
352	72-2-6	32	30	0.92	1	Pred	2015-06-10	3359_1985_IMS15-352_H09_033.fsa	4	Hybrid	32CB	ETNE_7	Yes	13.85
353	72-2-6	31	27	0.91	1	Pred	2015-06-10	3359_1985_IMS15-353_A10_040.fsa	3	Farm	32CB	1183	Yes	14.05
354	72-2-6	32	31	0.95	1	Pred	2015-06-10	3359_1985_IMS15-354_B10_039.fsa	17	Wild	ETNE_5	ETNE_10	Yes	17.85
355	72-2-6	32	33	1.01	1	Pred	2015-06-10	3359_1985_IMS15-355_C10_038.fsa	14	Wild	ETNE_2	ETNE_7	Yes	18.7
356	72-2-6	31	33	1.11	1	Pred	2015-06-10	3359_1985_IMS15-356_D10_037.fsa	14	Wild	ETNE_2	ETNE_7	Yes	18.7
357	72-2-6	29	22	0.9	1	Pred	2015-06-10	3359_1985_IMS15-357_E10_036.fsa	10	Hybrid	156A	ETNE_10	Yes	14.25
358	72-2-6	34	36	0.92	1	Pred	2015-06-10	3359_1985_IMS15-358_F10_035.fsa	17	Wild	ETNE_5	ETNE_10	Yes	17.85
359	72-2-6	30	26	0.96	1	Pred	2015-06-10	3359_1985_IMS15-359_G10_034.fsa	5	Farm	2009	0CE3	Yes	14.85
360	72-2-6	28	17	0.77	1	Pred	2015-06-10	3359_1985_IMS15-360_H10_033.fsa	10	Hybrid	156A	ETNE_10	Yes	14.25
361	72-2-6	32	31	0.95	1	Pred	2015-06-10	3359_1985_IMS15-361_A11_048.fsa	17	Wild	ETNE_5	ETNE_10	Yes	17.85
362	72-1-6	26	11	0.63	1	No.Pred	2015-06-10	3359_1985_IMS15-362_B11_047.fsa	18	Wild	ETNE_6	ETNE_12	Yes	9.9
363	72-2-6	35	39	0.91	1	Pred	2015-06-10	3359_1985_IMS15-363_C11_046.fsa	17	Wild	ETNE_5	ETNE_10	Yes	17.85
364	72-2-6	30	24	0.89	1	Pred	2015-06-10	3359_1985_IMS15-364_D11_045.fsa	4	Hybrid	32CB	ETNE_7	Yes	13.85
365	72-2-6	34	37	0.94	1	Pred	2015-06-10	3359_1985_IMS15-365_E11_044.fsa	14	Wild	ETNE_2	ETNE_7	Yes	18.7
366	72-2-6	29	22	0.9	1	Pred	2015-06-10	3359_1985_IMS15-366_F11_043.fsa	9	Farm	156A	1936	Yes	14.2
367	72-2-5	35	45	1.05	1	No.Pred	2015-06-10	3359_1985_IMS15-367_G11_042.fsa	9	Farm	156A	1936	No	14.2
368	72-2-5	29	23	0.94	1	No.Pred	2015-06-10	3359_1985_IMS15-368_H11_041.fsa	12	Hybrid	321D	ETNE_12	No	14.25
369	72-2-5	35	39	0.91	1	No.Pred	2015-06-10	3359_1985_IMS15-369_A12_048.fsa	17	Wild	ETNE_5	ETNE_10	No	17.85
370	72-2-5	34	38	0.97	1	No.Pred	2015-06-10	3359_1985_IMS15-370_B12_047.fsa	5	Farm	2009	0CE3	No	14.85
371	72-2-5	30	25	0.93	1	No.Pred	2015-06-10	3359_1985_IMS15-371_C12_046.fsa	8	Hybrid	0	ETNE_9	No	14.3
372	72-2-5	32	36	1.1	1	No.Pred	2015-06-10	3359_1985_IMS15-372_D12_045.fsa	6	Hybrid	2009	ETNE_8	No	14.1
373	72-2-5	NA	36	NA	1	No.Pred	2015-06-10	3359_1985_IMS15-373_E12_044.fsa	4	Hybrid	32CB	ETNE_7	No	13.85
374	72-2-5	31	32	1.07	1	No.Pred	2015-06-10	3359_1985_IMS15-374_F12_043.fsa	12	Hybrid	321D	ETNE_12	No	14.25
375	72-2-5	31	28	0.94	1	No.Pred	2015-06-10	3359_1985_IMS15-375_G12_042.fsa	4	Hybrid	32CB	ETNE_7	No	13.85
376	72-2-5	31	28	0.94	1	No.Pred	2015-06-10	3359_1985_IMS15-376_H12_041.fsa	9	Farm	156A	1936	No	14.2
377	72-2-5	36	44	0.94	1	No.Pred	2015-06-10	3359_1986_IMS15-377_A01_008.fsa	14	Wild	ETNE_2	ETNE_7	No	18.7
378	72-2-5	30	26	0.96	1	No.Pred	2015-06-10	3359_1986_IMS15-378_B01_007.fsa	9	Farm	156A	1936	No	14.2
379	72-2-5	32	30	0.92	1	No.Pred	2015-06-10	3359_1986_IMS15-379_C01_006.fsa	11	Farm	321D	EE05	No	14.65
380	72-2-5	35	43	1	1	No.Pred	2015-06-10	3359_1986_IMS15-380_D01_005.fsa	17	Wild	ETNE_5	ETNE_10	No	17.85
381	72-2-5	30	27	1	1	No.Pred	2015-06-10	3359_1986_IMS15-381_F01_003.fsa	5	Farm	2009	0CE3	No	14.85
382	72-2-5	29	25	1.03	1	No.Pred	2015-06-10	3359_1986_IMS15-382_G01_002.fsa	12	Hybrid	321D	ETNE_12	No	14.25
383	72-2-5	32	30	0.92	1	No.Pred	2015-06-10	3359_1986_IMS15-383_H01_001.fsa	5	Farm	2009	0CE3	No	14.85
384	72-2-5	30	27	1	1	No.Pred	2015-06-10	3359_1986_IMS15-384_A02_008.fsa	6	Hybrid	2009	ETNE_8	No	14.1
385	72-2-5	33	35	0.97	1	No.Pred	2015-06-10	3359_1986_IMS15-385_B02_007.fsa	17	Wild	ETNE_5	ETNE_10	No	17.85
386	72-2-5	29	23	0.94	1	No.Pred	2015-06-10	3359_1986_IMS15-386_C02_006.fsa	5	Farm	2009	0CE3	No	14.85
387	72-2-5	32	30	0.92	1	No.Pred	2015-06-10	3359_1986_IMS15-387_D02_005.fsa	17	Wild	ETNE_5	ETNE_10	No	17.85
388	72-2-5	29	22	0.9	1	No.Pred	2015-06-10	3359_1986_IMS15-388_E02_004.fsa	7	Farm	0	2B75	No	15
389	72-2-5	35	43	1	1	No.Pred	2015-06-10	3359_1986_IMS15-389_F02_003.fsa	17	Wild	ETNE_5	ETNE_10	No	17.85
390	72-2-5	31	29	0.97	1	No.Pred	2015-06-10	3359_1986_IMS15-390_G02_002.fsa	16	Wild	ETNE_4	ETNE_9	No	15.15
391	72-2-5	33	32	0.89	1	No.Pred	2015-06-10	3359_1986_IMS15-391_H02_001.fsa	16	Wild	ETNE_4	ETNE_9	No	15.15
392	72-2-5	31	29	0.97	1	No.Pred	2015-06-10	3359_1986_IMS15-392_A03_016.fsa	6	Hybrid	2009	ETNE_8	No	14.1
393	72-2-5	32	33	1.01	1	No.Pred	2015-06-10	3359_1986_IMS15-393_B03_015.fsa	5	Farm	2009	0CE3	No	14.85
394	72-2-5	34	35	0.89	1	No.Pred	2015-06-10	3359_1986_IMS15-394_C03_014.fsa	4	Hybrid	32CB	ETNE_7	No	13.85
395	72-2-5	31	30	1.01	1	No.Pred	2015-06-10	3359_1986_IMS15-395_D03_013.fsa	8	Hybrid	0	ETNE_9	No	14.3
396	72-2-5	31	29	0.97	1	No.Pred	2015-06-10	3359_1986_IMS15-396_E03_012.fsa	16	Wild	ETNE_4	ETNE_9	No	15.15
397	72-2-5	31	30	1.01	1	No.Pred	2015-06-10	3359_1986_IMS15-397_F03_011.fsa	9	Farm	156A	1936	No	14.2
398	72-2-5	31	28	0.94	1	No.Pred	2015-06-10	3359_1986_IMS15-398_G03_010.fsa	4	Hybrid	32CB	ETNE_7	No	13.85
399	72-2-5	33	35	0.97	1	No.Pred	2015-06-10	3359_1986_IMS15-399_H03_009.fsa	14	Wild	ETNE_2	ETNE_7	No	18.7
400	72-2-5	32	31	0.95	1	No.Pred	2015-06-10	3359_1986_IMS15-400_A04_016.fsa	11	Farm	321D	EE05	No	14.65
401	72-2-5	33	38	1.06	1	No.Pred	2015-06-10	3360_1986_IMS15-401_C04_014.fsa	9	Farm	156A	1936	No	14.2
402	72-2-5	30	25	0.93	1	No.Pred	2015-06-10	3360_1986_IMS15-402_D04_013.fsa	11	Farm	321D	EE05	No	14.65
403	72-2-5	31	26	0.87	1	No.Pred	2015-06-10	3360_1986_IMS15-403_E04_012.fsa	4	Hybrid	32CB	ETNE_7	No	13.85
404	72-2-5	31	29	0.97	1	No.Pred	2015-06-10	3360_1986_IMS15-404_F04_011.fsa	9	Farm	156A	1936	No	14.2
405	72-2-5	33	31	0.86	1	No.Pred	2015-06-10	3360_1986_IMS15-405_G04_010.fsa	17	Wild	ETNE_5	ETNE_10	No	17.85
406	72-2-5	29	20	0.82	1	No.Pred	2015-06-10	3360_1986_IMS15-406_H04_009.fsa	15	Wild	ETNE_3	ETNE_8	No	11.6
407	72-2-5	34	38	0.97	1	No.Pred	2015-06-10	3360_1986_IMS15-407_A05_024.fsa	11	Farm	321D	EE05	No	14.65
408	72-2-5	29	20	0.82	1	No.Pred	2015-06-10	3360_1986_IMS15-408_B05_023.fsa	16	Wild	ETNE_4	ETNE_9	No	15.15
409	72-2-5	33	23	0.64	1	No.Pred	2015-06-10	3360_1986_IMS15-409_C05_022.fsa	5	Farm	2009	0CE3	No	14.85
410	72-2-5	33	33	0.92	1	No.Pred	2015-06-10	3360_1986_IMS15-410_D05_021.fsa	14	Wild	ETNE_2	ETNE_7	No	18.7
411	72-2-5	32	33	1.01	1	No.Pred	2015-06-10	3360_1986_IMS15-411_E05_020.fsa	3	Farm	32CB	1183	No	14.05
412	72-2-5	32	35	1.07	1	No.Pred	2015-06-10	3360_1986_IMS15-412_F05_019.fsa	5	Farm	2009	0CE3	No	14.85
413	72-2-5	34	35	0.89	1	No.Pred	2015-06-10	3360_1986_IMS15-413_G05_018.fsa	17	Wild	ETNE_5	ETNE_10	No	17.85
414	72-2-5	33	35	0.97	1	No.Pred	2015-06-10	3360_1986_IMS15-414_H05_017.fsa	16	Wild	ETNE_4	ETNE_9	No	15.15
415	72-2-5	29	26	1.07	1	No.Pred	2015-06-10	3360_1986_IMS15-415_A06_024.fsa	4	Hybrid	32CB	ETNE_7	No	13.85
416	72-2-5	33	33	0.92	1	No.Pred	2015-06-10	3360_1986_IMS15-416_B06_023.fsa	4	Hybrid	32CB	ETNE_7	No	13.85
417	72-2-5	32	33	1.01	1	No.Pred	2015-06-10	3360_1986_IMS15-417_C06_022.fsa	11	Farm	321D	EE05	No	14.65
418	72-2-5	35	43	1	1	No.Pred	2015-06-10	3360_1986_IMS15-418_D06_021.fsa	3	Farm	32CB	1183	No	14.05
419	72-2-5	31	20	0.67	1	No.Pred	2015-06-10	3360_1986_IMS15-419_E06_020.fsa	11	Farm	321D	EE05	No	14.65
420	72-2-5	29	23	0.94	1	No.Pred	2015-06-10	3360_1986_IMS15-420_F06_019.fsa	7	Farm	0	2B75	No	15
421	72-2-5	32	30	0.92	1	No.Pred	2015-06-10	3360_1986_IMS15-421_G06_018.fsa	12	Hybrid	321D	ETNE_12	No	14.25
422	72-2-5	31	27	0.91	1	No.Pred	2015-06-10	3360_1986_IMS15-422_H06_017.fsa	4	Hybrid	32CB	ETNE_7	No	13.85
423	72-2-5	31	28	0.94	1	No.Pred	2015-06-10	3360_1986_IMS15-423_A07_032.fsa	10	Hybrid	156A	ETNE_10	No	14.25
424	72-2-5	31	27	0.91	1	No.Pred	2015-06-10	3360_1986_IMS15-424_B07_031.fsa	5	Farm	2009	0CE3	No	14.85
425	72-2-5	32	34	1.04	1	No.Pred	2015-06-10	3360_1986_IMS15-425_C07_030.fsa	5	Farm	2009	0CE3	No	14.85
426	72-2-5	29	22	0.9	1	No.Pred	2015-06-10	3360_1986_IMS15-426_D07_029.fsa	15	Wild	ETNE_3	ETNE_8	No	11.6
427	72-1-6	34	40	1.02	1	No.Pred	2015-06-10	3360_1986_IMS15-427_E07_028.fsa	7	Farm	0	2B75	Yes	15
428	72-1-6	30	23	0.85	1	No.Pred	2015-06-10	3360_1986_IMS15-428_F07_027.fsa	18	Wild	ETNE_6	ETNE_12	Yes	9.9
429	72-1-6	33	35	0.97	1	No.Pred	2015-06-10	3360_1986_IMS15-429_G07_026.fsa	16	Wild	ETNE_4	ETNE_9	Yes	15.15
430	72-1-6	35	26	0.61	1	No.Pred	2015-06-10	3360_1986_IMS15-430_H07_025.fsa	7	Farm	0	2B75	Yes	15
431	72-1-6	29	21	0.86	1	No.Pred	2015-06-10	3360_1986_IMS15-431_A08_032.fsa	11	Farm	321D	EE05	Yes	14.65
432	72-1-6	32	31	0.95	1	No.Pred	2015-06-10	3360_1986_IMS15-432_B08_031.fsa	17	Wild	ETNE_5	ETNE_10	Yes	17.85
433	72-1-6	29	21	0.86	1	No.Pred	2015-06-10	3360_1986_IMS15-433_C08_030.fsa	16	Wild	ETNE_4	ETNE_9	Yes	15.15
434	72-1-6	30	23	0.85	1	No.Pred	2015-06-10	3360_1986_IMS15-434_D08_029.fsa	3	Farm	32CB	1183	Yes	14.05
435	72-1-6	34	37	0.94	1	No.Pred	2015-06-10	3360_1986_IMS15-435_E08_028.fsa	10	Hybrid	156A	ETNE_10	Yes	14.25
436	72-1-6	31	29	0.97	1	No.Pred	2015-06-10	3360_1986_IMS15-436_F08_027.fsa	17	Wild	ETNE_5	ETNE_10	Yes	17.85
437	72-1-6	32	32	0.98	1	No.Pred	2015-06-10	3360_1986_IMS15-437_G08_026.fsa	17	Wild	ETNE_5	ETNE_10	Yes	17.85
438	72-1-6	31	27	0.91	1	No.Pred	2015-06-10	3360_1986_IMS15-438_H08_025.fsa	6	Hybrid	2009	ETNE_8	Yes	14.1
439	20-18	37	52	1.03	1	Control	2015-06-10	3360_1986_IMS15-439_A09_040.fsa	6	Hybrid	2009	ETNE_8	NA	14.1
440	20-18	37	56	1.11	1	Control	2015-06-10	3360_1986_IMS15-440_B09_039.fsa	3	Farm	32CB	1183	NA	14.05
441	20-18	37	59	1.16	1	Control	2015-06-10	3360_1986_IMS15-441_C09_038.fsa	9	Farm	156A	1936	NA	14.2
442	20-18	34	46	1.17	1	Control	2015-06-10	3360_1986_IMS15-442_D09_037.fsa	14	Wild	ETNE_2	ETNE_7	NA	18.7
443	20-18	37	55	1.09	1	Control	2015-06-10	3360_1986_IMS15-443_E09_036.fsa	7	Farm	0	2B75	NA	15
444	20-18	35	52	1.21	1	Control	2015-06-10	3360_1986_IMS15-444_F09_035.fsa	8	Hybrid	0	ETNE_9	NA	14.3
445	20-18	38	50	0.91	1	Control	2015-06-10	3360_1986_IMS15-445_G09_034.fsa	17	Wild	ETNE_5	ETNE_10	NA	17.85
446	20-18	37	56	1.11	1	Control	2015-06-10	3360_1986_IMS15-446_H09_033.fsa	4	Hybrid	32CB	ETNE_7	NA	13.85
447	20-18	37	50	0.99	1	Control	2015-06-10	3360_1986_IMS15-447_A10_040.fsa	6	Hybrid	2009	ETNE_8	NA	14.1
448	20-18	35	51	1.19	1	Control	2015-06-10	3360_1986_IMS15-448_B10_039.fsa	3	Farm	32CB	1183	NA	14.05
449	20-18	37	57	1.13	1	Control	2015-06-10	3360_1986_IMS15-449_C10_038.fsa	4	Hybrid	32CB	ETNE_7	NA	13.85
450	20-18	37	53	1.05	1	Control	2015-06-10	3360_1986_IMS15-450_D10_037.fsa	8	Hybrid	0	ETNE_9	NA	14.3
451	20-18	38	57	1.04	1	Control	2015-06-10	3360_1986_IMS15-451_E10_036.fsa	8	Hybrid	0	ETNE_9	NA	14.3
452	20-18	38	59	1.08	1	Control	2015-06-10	3360_1986_IMS15-452_F10_035.fsa	5	Farm	2009	0CE3	NA	14.85
453	20-18	38	64	1.17	1	Control	2015-06-10	3360_1986_IMS15-453_G10_034.fsa	8	Hybrid	0	ETNE_9	NA	14.3
454	20-18	36	52	1.11	1	Control	2015-06-10	3360_1986_IMS15-454_H10_033.fsa	10	Hybrid	156A	ETNE_10	NA	14.25
455	20-18	38	60	1.09	1	Control	2015-06-10	3360_1986_IMS15-455_A11_048.fsa	10	Hybrid	156A	ETNE_10	NA	14.25
456	20-18	38	59	1.08	1	Control	2015-06-10	3360_1986_IMS15-456_B11_047.fsa	11	Farm	321D	EE05	NA	14.65
457	20-18	31	32	1.07	1	Control	2015-06-10	3360_1986_IMS15-457_C11_046.fsa	3	Farm	32CB	1183	NA	14.05
458	20-18	36	51	1.09	1	Control	2015-06-10	3360_1986_IMS15-458_D11_045.fsa	16	Wild	ETNE_4	ETNE_9	NA	15.15
459	20-18	31	32	1.07	1	Control	2015-06-10	3360_1986_IMS15-459_E11_044.fsa	18	Wild	ETNE_6	ETNE_12	NA	9.9
460	20-18	39	63	1.06	1	Control	2015-06-10	3360_1986_IMS15-460_F11_043.fsa	5	Farm	2009	0CE3	NA	14.85
461	20-18	38	60	1.09	1	Control	2015-06-10	3360_1986_IMS15-461_G11_042.fsa	14	Wild	ETNE_2	ETNE_7	NA	18.7
462	20-18	38	57	1.04	1	Control	2015-06-10	3360_1986_IMS15-462_H11_041.fsa	9	Farm	156A	1936	NA	14.2
463	20-18	35	45	1.05	1	Control	2015-06-10	3360_1986_IMS15-463_A12_048.fsa	6	Hybrid	2009	ETNE_8	NA	14.1
464	20-18	37	53	1.05	1	Control	2015-06-10	3360_1986_IMS15-464_B12_047.fsa	5	Farm	2009	0CE3	NA	14.85
465	20-18	32	37	1.13	1	Control	2015-06-10	3360_1986_IMS15-465_C12_046.fsa	5	Farm	2009	0CE3	NA	14.85
466	20-18	39	66	1.11	1	Control	2015-06-10	3360_1986_IMS15-466_D12_045.fsa	14	Wild	ETNE_2	ETNE_7	NA	18.7
467	20-18	38	54	0.98	1	Control	2015-06-10	3360_1986_IMS15-467_E12_044.fsa	10	Hybrid	156A	ETNE_10	NA	14.25
468	20-18	36	53	1.14	1	Control	2015-06-10	3360_1986_IMS15-468_F12_043.fsa	7	Farm	0	2B75	NA	15
469	20-18	44	39	0.46	1	Control	2015-06-10	3360_1986_IMS15-469_G12_042.fsa	4	Hybrid	32CB	ETNE_7	NA	13.85
470	20-18	35	44	1.03	1	Control	2015-06-10	3360_1986_IMS15-470_H12_041.fsa	16	Wild	ETNE_4	ETNE_9	NA	15.15
471	72-1-6	35	37	0.86	1	No.Pred	2015-06-10	3360_1987_IMS15-471_A01_008.fsa	10	Hybrid	156A	ETNE_10	Yes	14.25
472	72-1-6	30	29	1.07	1	No.Pred	2015-06-10	3360_1987_IMS15-472_B01_007.fsa	12	Hybrid	321D	ETNE_12	Yes	14.25
473	72-1-6	32	32	0.98	1	No.Pred	2015-06-10	3360_1987_IMS15-473_C01_006.fsa	3	Farm	32CB	1183	Yes	14.05
474	72-1-6	30	26	0.96	1	No.Pred	2015-06-10	3360_1987_IMS15-474_D01_005.fsa	9	Farm	156A	1936	Yes	14.2
475	72-1-6	32	31	0.95	1	No.Pred	2015-06-10	3360_1987_IMS15-475_E01_004.fsa	4	Hybrid	32CB	ETNE_7	Yes	13.85
476	72-1-6	32	28	0.85	1	No.Pred	2015-06-10	3360_1987_IMS15-476_F01_003.fsa	6	Hybrid	2009	ETNE_8	Yes	14.1
477	72-1-6	35	37	0.86	1	No.Pred	2015-06-10	3360_1987_IMS15-477_H01_001.fsa	6	Hybrid	2009	ETNE_8	Yes	14.1
478	72-1-6	34	35	0.89	1	No.Pred	2015-06-10	3360_1987_IMS15-478_A02_008.fsa	4	Hybrid	32CB	ETNE_7	Yes	13.85
479	72-1-6	30	27	1	1	No.Pred	2015-06-10	3360_1987_IMS15-479_B02_007.fsa	11	Farm	321D	EE05	Yes	14.65
480	20-18	39	57	0.96	1	Control	2015-06-10	3360_1987_IMS15-480_C02_006.fsa	16	Wild	ETNE_4	ETNE_9	NA	15.15
481	20-18	39	64	1.08	1	Control	2015-06-10	3361_1987_IMS15-481_E02_004.fsa	3	Farm	32CB	1183	NA	14.05
482	20-18	36	54	1.16	1	Control	2015-06-10	3361_1987_IMS15-482_F02_003.fsa	8	Hybrid	0	ETNE_9	NA	14.3
483	20-18	38	56	1.02	1	Control	2015-06-10	3361_1987_IMS15-483_G02_002.fsa	17	Wild	ETNE_5	ETNE_10	NA	17.85
484	20-18	39	57	0.96	1	Control	2015-06-10	3361_1987_IMS15-484_H02_001.fsa	6	Hybrid	2009	ETNE_8	NA	14.1
485	20-18	36	49	1.05	1	Control	2015-06-10	3361_1987_IMS15-485_A03_016.fsa	5	Farm	2009	0CE3	NA	14.85
486	20-18	39	65	1.1	1	Control	2015-06-10	3361_1987_IMS15-486_B03_015.fsa	8	Hybrid	0	ETNE_9	NA	14.3
487	20-18	41	74	1.07	1	Control	2015-06-10	3361_1987_IMS15-487_C03_014.fsa	7	Farm	0	2B75	NA	15
488	20-18	37	57	1.13	1	Control	2015-06-10	3361_1987_IMS15-488_D03_013.fsa	11	Farm	321D	EE05	NA	14.65
489	20-18	37	56	1.11	1	Control	2015-06-10	3361_1987_IMS15-489_E03_012.fsa	11	Farm	321D	EE05	NA	14.65
490	20-18	37	57	1.13	1	Control	2015-06-10	3361_1987_IMS15-490_F03_011.fsa	8	Hybrid	0	ETNE_9	NA	14.3
491	20-18	36	49	1.05	1	Control	2015-06-10	3361_1987_IMS15-491_G03_010.fsa	5	Farm	2009	0CE3	NA	14.85
492	20-18	38	55	1	1	Control	2015-06-10	3361_1987_IMS15-492_H03_009.fsa	10	Hybrid	156A	ETNE_10	NA	14.25
493	20-18	39	65	1.1	1	Control	2015-06-10	3361_1987_IMS15-493_A04_016.fsa	14	Wild	ETNE_2	ETNE_7	NA	18.7
494	20-18	32	32	0.98	1	Control	2015-06-10	3361_1987_IMS15-494_B04_015.fsa	15	Wild	ETNE_3	ETNE_8	NA	11.6
495	20-18	35	43	1	1	Control	2015-06-10	3361_1987_IMS15-495_C04_014.fsa	10	Hybrid	156A	ETNE_10	NA	14.25
496	20-18	39	61	1.03	1	Control	2015-06-10	3361_1987_IMS15-496_D04_013.fsa	9	Farm	156A	1936	NA	14.2
497	20-18	37	53	1.05	1	Control	2015-06-10	3361_1987_IMS15-497_E04_012.fsa	14	Wild	ETNE_2	ETNE_7	NA	18.7
498	20-18	36	52	1.11	1	Control	2015-06-10	3361_1987_IMS15-498_F04_011.fsa	4	Hybrid	32CB	ETNE_7	NA	13.85
499	20-18	35	47	1.1	1	Control	2015-06-10	3361_1987_IMS15-499_G04_010.fsa	12	Hybrid	321D	ETNE_12	NA	14.25
500	20-18	37	51	1.01	1	Control	2015-06-10	3361_1987_IMS15-500_H04_009.fsa	10	Hybrid	156A	ETNE_10	NA	14.25
501	20-18	37	51	1.01	1	Control	2015-06-10	3361_1987_IMS15-501_A05_024.fsa	8	Hybrid	0	ETNE_9	NA	14.3
502	20-18	40	65	1.02	1	Control	2015-06-10	3361_1987_IMS15-502_B05_023.fsa	17	Wild	ETNE_5	ETNE_10	NA	17.85
503	20-18	38	57	1.04	1	Control	2015-06-10	3361_1987_IMS15-503_C05_022.fsa	4	Hybrid	32CB	ETNE_7	NA	13.85
504	20-18	34	43	1.09	1	Control	2015-06-10	3361_1987_IMS15-504_D05_021.fsa	6	Hybrid	2009	ETNE_8	NA	14.1
505	20-18	37	53	1.05	1	Control	2015-06-10	3361_1987_IMS15-505_E05_020.fsa	12	Hybrid	321D	ETNE_12	NA	14.25
506	20-18	39	61	1.03	1	Control	2015-06-10	3361_1987_IMS15-506_F05_019.fsa	3	Farm	32CB	1183	NA	14.05
507	20-18	37	54	1.07	1	Control	2015-06-10	3361_1987_IMS15-507_G05_018.fsa	8	Hybrid	0	ETNE_9	NA	14.3
508	20-18	38	50	0.91	1	Control	2015-06-10	3361_1987_IMS15-508_H05_017.fsa	16	Wild	ETNE_4	ETNE_9	NA	15.15
509	20-18	38	52	0.95	1	Control	2015-06-10	3361_1987_IMS15-509_A06_024.fsa	17	Wild	ETNE_5	ETNE_10	NA	17.85
510	20-18	37	59	1.16	1	Control	2015-06-10	3361_1987_IMS15-510_B06_023.fsa	9	Farm	156A	1936	NA	14.2
511	20-18	37	51	1.01	1	Control	2015-06-10	3361_1987_IMS15-511_C06_022.fsa	16	Wild	ETNE_4	ETNE_9	NA	15.15
512	20-18	37	55	1.09	1	Control	2015-06-10	3361_1987_IMS15-512_D06_021.fsa	11	Farm	321D	EE05	NA	14.65
513	20-18	35	43	1	1	Control	2015-06-10	3361_1987_IMS15-513_E06_020.fsa	17	Wild	ETNE_5	ETNE_10	NA	17.85
514	20-18	38	56	1.02	1	Control	2015-06-10	3361_1987_IMS15-514_F06_019.fsa	17	Wild	ETNE_5	ETNE_10	NA	17.85
515	20-18	37	56	1.11	1	Control	2015-06-10	3361_1987_IMS15-515_G06_018.fsa	5	Farm	2009	0CE3	NA	14.85
516	20-18	38	59	1.08	1	Control	2015-06-10	3361_1987_IMS15-516_H06_017.fsa	11	Farm	321D	EE05	NA	14.65
517	20-18	35	46	1.07	1	Control	2015-06-10	3361_1987_IMS15-517_A07_032.fsa	9	Farm	156A	1936	NA	14.2
518	20-18	35	48	1.12	1	Control	2015-06-10	3361_1987_IMS15-518_B07_031.fsa	11	Farm	321D	EE05	NA	14.65
519	20-18	40	66	1.03	1	Control	2015-06-10	3361_1987_IMS15-519_C07_030.fsa	5	Farm	2009	0CE3	NA	14.85
520	20-18	37	56	1.11	1	Control	2015-06-10	3361_1987_IMS15-520_D07_029.fsa	14	Wild	ETNE_2	ETNE_7	NA	18.7
521	20-18	35	43	1	1	Control	2015-06-10	3361_1987_IMS15-521_E07_028.fsa	10	Hybrid	156A	ETNE_10	NA	14.25
522	20-18	40	66	1.03	1	Control	2015-06-10	3361_1987_IMS15-522_F07_027.fsa	17	Wild	ETNE_5	ETNE_10	NA	17.85
523	20-18	38	62	1.13	1	Control	2015-06-10	3361_1987_IMS15-523_G07_026.fsa	5	Farm	2009	0CE3	NA	14.85
524	20-18	37	54	1.07	1	Control	2015-06-10	3361_1987_IMS15-524_H07_025.fsa	4	Hybrid	32CB	ETNE_7	NA	13.85
525	20-18	37	50	0.99	1	Control	2015-06-10	3361_1987_IMS15-525_A08_032.fsa	6	Hybrid	2009	ETNE_8	NA	14.1
526	20-18	35	51	1.19	1	Control	2015-06-10	3361_1987_IMS15-526_B08_031.fsa	11	Farm	321D	EE05	NA	14.65
527	20-18	37	54	1.07	1	Control	2015-06-10	3361_1987_IMS15-527_C08_030.fsa	12	Hybrid	321D	ETNE_12	NA	14.25
528	20-18	40	67	1.05	1	Control	2015-06-10	3361_1987_IMS15-528_D08_029.fsa	7	Farm	0	2B75	NA	15
529	20-18	35	44	1.03	1	Control	2015-06-10	3361_1987_IMS15-529_E08_028.fsa	10	Hybrid	156A	ETNE_10	NA	14.25
530	20-18	34	41	1.04	1	Control	2015-06-10	3361_1987_IMS15-530_F08_027.fsa	12	Hybrid	321D	ETNE_12	NA	14.25
531	20-18	36	45	0.96	1	Control	2015-06-10	3361_1987_IMS15-531_G08_026.fsa	6	Hybrid	2009	ETNE_8	NA	14.1
532	20-18	36	47	1.01	1	Control	2015-06-10	3361_1987_IMS15-532_H08_025.fsa	14	Wild	ETNE_2	ETNE_7	NA	18.7
533	20-18	40	63	0.98	1	Control	2015-06-10	3361_1987_IMS15-533_A09_040.fsa	7	Farm	0	2B75	NA	15
534	20-18	40	69	1.08	1	Control	2015-06-10	3361_1987_IMS15-534_B09_039.fsa	7	Farm	0	2B75	NA	15
535	20-18	37	51	1.01	1	Control	2015-06-10	3361_1987_IMS15-535_C09_038.fsa	16	Wild	ETNE_4	ETNE_9	NA	15.15
536	20-18	38	52	0.95	1	Control	2015-06-10	3361_1987_IMS15-536_D09_037.fsa	16	Wild	ETNE_4	ETNE_9	NA	15.15
537	20-18	35	42	0.98	1	Control	2015-06-10	3361_1987_IMS15-537_E09_036.fsa	15	Wild	ETNE_3	ETNE_8	NA	11.6
538	20-18	40	60	0.94	1	Control	2015-06-10	3361_1987_IMS15-538_F09_035.fsa	7	Farm	0	2B75	NA	15
539	20-18	36	45	0.96	1	Control	2015-06-10	3361_1987_IMS15-539_G09_034.fsa	17	Wild	ETNE_5	ETNE_10	NA	17.85
540	20-18	37	47	0.93	1	Control	2015-06-10	3361_1987_IMS15-540_H09_033.fsa	4	Hybrid	32CB	ETNE_7	NA	13.85
541	20-18	37	46	0.91	1	Control	2015-06-10	3361_1987_IMS15-541_A10_040.fsa	10	Hybrid	156A	ETNE_10	NA	14.25
542	20-18	38	59	1.08	1	Control	2015-06-10	3361_1987_IMS15-542_B10_039.fsa	10	Hybrid	156A	ETNE_10	NA	14.25
543	20-18	39	61	1.03	1	Control	2015-06-10	3361_1987_IMS15-543_C10_038.fsa	16	Wild	ETNE_4	ETNE_9	NA	15.15
544	20-18	37	53	1.05	1	Control	2015-06-10	3361_1987_IMS15-544_D10_037.fsa	8	Hybrid	0	ETNE_9	NA	14.3
545	20-18	34	42	1.07	1	Control	2015-06-10	3361_1987_IMS15-545_E10_036.fsa	12	Hybrid	321D	ETNE_12	NA	14.25
546	20-18	34	41	1.04	1	Control	2015-06-10	3361_1987_IMS15-546_F10_035.fsa	8	Hybrid	0	ETNE_9	NA	14.3
547	20-18	38	57	1.04	1	Control	2015-06-10	3361_1987_IMS15-547_G10_034.fsa	11	Farm	321D	EE05	NA	14.65
548	20-18	37	51	1.01	1	Control	2015-06-10	3361_1987_IMS15-548_H10_033.fsa	10	Hybrid	156A	ETNE_10	NA	14.25
549	20-18	35	45	1.05	1	Control	2015-06-10	3361_1987_IMS15-549_A11_048.fsa	3	Farm	32CB	1183	NA	14.05
550	20-18	37	51	1.01	1	Control	2015-06-10	3361_1987_IMS15-550_B11_047.fsa	3	Farm	32CB	1183	NA	14.05
551	20-18	41	73	1.06	1	Control	2015-06-10	3361_1987_IMS15-551_C11_046.fsa	3	Farm	32CB	1183	NA	14.05
552	20-18	37	54	1.07	1	Control	2015-06-10	3361_1987_IMS15-552_D11_045.fsa	12	Hybrid	321D	ETNE_12	NA	14.25
553	20-18	37	54	1.07	1	Control	2015-06-10	3361_1987_IMS15-553_E11_044.fsa	11	Farm	321D	EE05	NA	14.65
554	20-18	32	40	1.22	1	Control	2015-06-10	3361_1987_IMS15-554_F11_043.fsa	9	Farm	156A	1936	NA	14.2
555	20-18	37	51	1.01	1	Control	2015-06-10	3361_1987_IMS15-555_G11_042.fsa	17	Wild	ETNE_5	ETNE_10	NA	17.85
556	20-18	35	49	1.14	1	Control	2015-06-10	3361_1987_IMS15-556_H11_041.fsa	12	Hybrid	321D	ETNE_12	NA	14.25
557	20-18	35	32	0.75	1	Control	2015-06-10	3361_1987_IMS15-557_A12_048.fsa	18	Wild	ETNE_6	ETNE_12	NA	9.9
558	20-18	30	26	0.96	1	Control	2015-06-10	3361_1987_IMS15-558_B12_047.fsa	6	Hybrid	2009	ETNE_8	NA	14.1
559	20-18	38	60	1.09	1	Control	2015-06-10	3361_1987_IMS15-559_C12_046.fsa	5	Farm	2009	0CE3	NA	14.85
560	20-18	33	43	1.2	1	Control	2015-06-10	3361_1987_IMS15-560_D12_045.fsa	7	Farm	0	2B75	NA	15
561	20-18	37	51	1.01	1	Control	2015-06-10	3362_1987_IMS15-561_E12_044.fsa	6	Hybrid	2009	ETNE_8	NA	14.1
562	20-18	36	46	0.99	1	Control	2015-06-10	3362_1987_IMS15-562_F12_043.fsa	6	Hybrid	2009	ETNE_8	NA	14.1
563	20-18	38	52	0.95	1	Control	2015-06-10	3362_1987_IMS15-563_G12_042.fsa	4	Hybrid	32CB	ETNE_7	NA	13.85
564	20-18	NA	NA	NA	1	NA	NA	NA	NA	NA	NA	NA	NA	NA
565	20-18	39	65	1.1	1	Control	2015-06-10	3362_1988_IMS15-565_A01_008.fsa	7	Farm	0	2B75	NA	15
566	20-18	37	56	1.11	1	Control	2015-06-10	3362_1988_IMS15-566_B01_007.fsa	3	Farm	32CB	1183	NA	14.05
567	20-18	38	57	1.04	1	Control	2015-06-10	3362_1988_IMS15-567_C01_006.fsa	11	Farm	321D	EE05	NA	14.65
568	20-18	36	50	1.07	1	Control	2015-06-10	3362_1988_IMS15-568_D01_005.fsa	9	Farm	156A	1936	NA	14.2
569	20-18	37	57	1.13	1	Control	2015-06-10	3362_1988_IMS15-569_E01_004.fsa	14	Wild	ETNE_2	ETNE_7	NA	18.7
570	20-18	37	57	1.13	1	Control	2015-06-10	3362_1988_IMS15-570_F01_003.fsa	3	Farm	32CB	1183	NA	14.05
571	20-18	39	59	0.99	1	Control	2015-06-10	3362_1988_IMS15-571_H01_001.fsa	7	Farm	0	2B75	NA	15
572	20-18	30	27	1	1	Control	2015-06-10	3362_1988_IMS15-572_A02_008.fsa	15	Wild	ETNE_3	ETNE_8	NA	11.6
573	20-18	36	51	1.09	1	Control	2015-06-10	3362_1988_IMS15-573_B02_007.fsa	12	Hybrid	321D	ETNE_12	NA	14.25
574	20-18	36	52	1.11	1	Control	2015-06-10	3362_1988_IMS15-574_C02_006.fsa	4	Hybrid	32CB	ETNE_7	NA	13.85
575	20-18	35	48	1.12	1	Control	2015-06-10	3362_1988_IMS15-575_D02_005.fsa	9	Farm	156A	1936	NA	14.2
576	20-18	40	66	1.03	1	Control	2015-06-10	3362_1988_IMS15-576_E02_004.fsa	3	Farm	32CB	1183	NA	14.05
577	20-18	35	48	1.12	1	Control	2015-06-10	3362_1988_IMS15-577_F02_003.fsa	9	Farm	156A	1936	NA	14.2
578	20-18	38	58	1.06	1	Control	2015-06-10	3362_1988_IMS15-578_G02_002.fsa	7	Farm	0	2B75	NA	15
579	20-18	39	58	0.98	1	Control	2015-06-10	3362_1988_IMS15-579_H02_001.fsa	11	Farm	321D	EE05	NA	14.65
580	20-18	30	32	1.19	1	Control	2015-06-10	3362_1988_IMS15-580_A03_016.fsa	8	Hybrid	0	ETNE_9	NA	14.3
581	20-18	30	27	1	1	Control	2015-06-10	3362_1988_IMS15-581_B03_015.fsa	6	Hybrid	2009	ETNE_8	NA	14.1
582	20-18	35	42	0.98	1	Control	2015-06-10	3362_1988_IMS15-582_C03_014.fsa	10	Hybrid	156A	ETNE_10	NA	14.25
583	20-18	36	42	0.9	1	Control	2015-06-10	3362_1988_IMS15-583_D03_013.fsa	6	Hybrid	2009	ETNE_8	NA	14.1
584	20-18	37	53	1.05	1	Control	2015-06-10	3362_1988_IMS15-584_E03_012.fsa	5	Farm	2009	0CE3	NA	14.85
585	20-18	35	41	0.96	1	Control	2015-06-10	3362_1988_IMS15-585_F03_011.fsa	15	Wild	ETNE_3	ETNE_8	NA	11.6
586	20-18	39	61	1.03	1	Control	2015-06-10	3362_1988_IMS15-586_G03_010.fsa	17	Wild	ETNE_5	ETNE_10	NA	17.85
587	20-18	33	41	1.14	1	Control	2015-06-10	3362_1988_IMS15-587_H03_009.fsa	3	Farm	32CB	1183	NA	14.05
588	20-18	31	27	0.91	1	Control	2015-06-10	3362_1988_IMS15-588_A04_016.fsa	15	Wild	ETNE_3	ETNE_8	NA	11.6
589	20-18	37	49	0.97	1	Control	2015-06-10	3362_1988_IMS15-589_B04_015.fsa	5	Farm	2009	0CE3	NA	14.85
590	20-18	39	64	1.08	1	Control	2015-06-10	3362_1988_IMS15-590_C04_014.fsa	7	Farm	0	2B75	NA	15
591	20-18	40	69	1.08	1	Control	2015-06-10	3362_1988_IMS15-591_D04_013.fsa	14	Wild	ETNE_2	ETNE_7	NA	18.7
592	20-18	36	46	0.99	1	Control	2015-06-10	3362_1988_IMS15-592_E04_012.fsa	10	Hybrid	156A	ETNE_10	NA	14.25
593	20-18	34	44	1.12	1	Control	2015-06-10	3362_1988_IMS15-593_F04_011.fsa	12	Hybrid	321D	ETNE_12	NA	14.25
594	20-18	38	60	1.09	1	Control	2015-06-10	3362_1988_IMS15-594_G04_010.fsa	7	Farm	0	2B75	NA	15
595	20-18	38	55	1	1	Control	2015-06-10	3362_1988_IMS15-595_H04_009.fsa	3	Farm	32CB	1183	NA	14.05
596	20-18	29	24	0.98	1	Control	2015-06-10	3362_1988_IMS15-596_A05_024.fsa	15	Wild	ETNE_3	ETNE_8	NA	11.6
597	20-18	35	44	1.03	1	Control	2015-06-10	3362_1988_IMS15-597_B05_023.fsa	10	Hybrid	156A	ETNE_10	NA	14.25
598	20-18	40	67	1.05	1	Control	2015-06-10	3362_1988_IMS15-598_C05_022.fsa	11	Farm	321D	EE05	NA	14.65
599	20-18	38	55	1	1	Control	2015-06-10	3362_1988_IMS15-599_D05_021.fsa	5	Farm	2009	0CE3	NA	14.85
600	20-18	37	NA	NA	1	Control	2015-06-10	3362_1988_IMS15-600_E05_020.fsa	12	Hybrid	321D	ETNE_12	NA	14.25
601	20-18	37	51	1.01	1	Control	2015-06-10	3362_1988_IMS15-601_F05_019.fsa	11	Farm	321D	EE05	NA	14.65
602	20-18	40	63	0.98	1	Control	2015-06-10	3362_1988_IMS15-602_G05_018.fsa	12	Hybrid	321D	ETNE_12	NA	14.25
603	20-18	36	50	1.07	1	Control	2015-06-10	3362_1988_IMS15-603_H05_017.fsa	8	Hybrid	0	ETNE_9	NA	14.3
604	20-18	32	34	1.04	1	Control	2015-06-10	3362_1988_IMS15-604_A06_024.fsa	16	Wild	ETNE_4	ETNE_9	NA	15.15
605	20-18	38	63	1.15	1	Control	2015-06-10	3362_1988_IMS15-605_B06_023.fsa	11	Farm	321D	EE05	NA	14.65
606	20-18	33	37	1.03	1	Control	2015-06-10	3362_1988_IMS15-606_C06_022.fsa	15	Wild	ETNE_3	ETNE_8	NA	11.6
607	20-18	32	34	1.04	1	Control	2015-06-10	3362_1988_IMS15-607_D06_021.fsa	18	Wild	ETNE_6	ETNE_12	NA	9.9
608	20-18	29	26	1.07	1	Control	2015-06-10	3362_1988_IMS15-608_E06_020.fsa	18	Wild	ETNE_6	ETNE_12	NA	9.9
609	20-18	37	47	0.93	1	Control	2015-06-10	3362_1988_IMS15-609_F06_019.fsa	12	Hybrid	321D	ETNE_12	NA	14.25
610	20-18	38	54	0.98	1	Control	2015-06-10	3362_1988_IMS15-610_G06_018.fsa	17	Wild	ETNE_5	ETNE_10	NA	17.85
611	20-18	32	36	1.1	1	Control	2015-06-10	3362_1988_IMS15-611_H06_017.fsa	12	Hybrid	321D	ETNE_12	NA	14.25
612	20-18	37	55	1.09	1	Control	2015-06-10	3362_1988_IMS15-612_A07_032.fsa	12	Hybrid	321D	ETNE_12	NA	14.25
613	20-18	37	53	1.05	1	Control	2015-06-10	3362_1988_IMS15-613_B07_031.fsa	8	Hybrid	0	ETNE_9	NA	14.3
614	20-18	38	53	0.97	1	Control	2015-06-10	3362_1988_IMS15-614_C07_030.fsa	8	Hybrid	0	ETNE_9	NA	14.3
615	20-18	30	29	1.07	1	Control	2015-06-10	3362_1988_IMS15-615_D07_029.fsa	NA	NA	NA	NA	NA	NA
616	20-18	36	48	1.03	1	Control	2015-06-10	3362_1988_IMS15-616_E07_028.fsa	3	Farm	32CB	1183	NA	14.05
617	20-18	35	47	1.1	1	Control	2015-06-10	3362_1988_IMS15-617_F07_027.fsa	16	Wild	ETNE_4	ETNE_9	NA	15.15
618	20-18	36	47	1.01	1	Control	2015-06-10	3362_1988_IMS15-618_G07_026.fsa	9	Farm	156A	1936	NA	14.2
619	20-18	38	62	1.13	1	Control	2015-06-10	3362_1988_IMS15-619_H07_025.fsa	5	Farm	2009	0CE3	NA	14.85
620	20-18	36	51	1.09	1	Control	2015-06-10	3362_1988_IMS15-620_A08_032.fsa	5	Farm	2009	0CE3	NA	14.85
621	20-18	38	52	0.95	1	Control	2015-06-10	3362_1988_IMS15-621_B08_031.fsa	14	Wild	ETNE_2	ETNE_7	NA	18.7
622	20-18	36	55	1.18	1	Control	2015-06-10	3362_1988_IMS15-622_C08_030.fsa	3	Farm	32CB	1183	NA	14.05
623	20-18	38	59	1.08	1	Control	2015-06-10	3362_1988_IMS15-623_D08_029.fsa	6	Hybrid	2009	ETNE_8	NA	14.1
624	20-18	36	51	1.09	1	Control	2015-06-10	3362_1988_IMS15-624_E08_028.fsa	8	Hybrid	0	ETNE_9	NA	14.3
625	20-18	39	60	1.01	1	Control	2015-06-10	3362_1988_IMS15-625_F08_027.fsa	17	Wild	ETNE_5	ETNE_10	NA	17.85
626	20-18	38	60	1.09	1	Control	2015-06-10	3362_1988_IMS15-626_G08_026.fsa	4	Hybrid	32CB	ETNE_7	NA	13.85
627	20-18	37	49	0.97	1	Control	2015-06-10	3362_1988_IMS15-627_H08_025.fsa	14	Wild	ETNE_2	ETNE_7	NA	18.7
628	20-18	36	50	1.07	1	Control	2015-06-10	3362_1988_IMS15-628_A09_040.fsa	9	Farm	156A	1936	NA	14.2
629	20-18	39	59	0.99	1	Control	2015-06-10	3362_1988_IMS15-629_B09_039.fsa	14	Wild	ETNE_2	ETNE_7	NA	18.7
630	20-18	39	67	1.13	1	Control	2015-06-10	3362_1988_IMS15-630_C09_038.fsa	4	Hybrid	32CB	ETNE_7	NA	13.85
631	20-18	37	54	1.07	1	Control	2015-06-10	3362_1988_IMS15-631_D09_037.fsa	5	Farm	2009	0CE3	NA	14.85
632	20-18	36	50	1.07	1	Control	2015-06-10	3362_1988_IMS15-632_E09_036.fsa	16	Wild	ETNE_4	ETNE_9	NA	15.15
633	20-18	36	50	1.07	1	Control	2015-06-10	3362_1988_IMS15-633_F09_035.fsa	5	Farm	2009	0CE3	NA	14.85
634	20-18	33	32	0.89	1	Control	2015-06-10	3362_1988_IMS15-634_G09_034.fsa	15	Wild	ETNE_3	ETNE_8	NA	11.6
635	20-18	40	58	0.91	1	Control	2015-06-10	3362_1988_IMS15-635_H09_033.fsa	17	Wild	ETNE_5	ETNE_10	NA	17.85
636	20-18	40	65	1.02	1	Control	2015-06-10	3362_1988_IMS15-636_A10_040.fsa	3	Farm	32CB	1183	NA	14.05
637	20-18	31	31	1.04	1	Control	2015-06-10	3362_1988_IMS15-637_B10_039.fsa	4	Hybrid	32CB	ETNE_7	NA	13.85
638	20-18	38	56	1.02	1	Control	2015-06-10	3362_1988_IMS15-638_C10_038.fsa	10	Hybrid	156A	ETNE_10	NA	14.25
639	20-18	34	37	0.94	1	Control	2015-06-10	3362_1988_IMS15-639_D10_037.fsa	18	Wild	ETNE_6	ETNE_12	NA	9.9
640	20-18	36	52	1.11	1	Control	2015-06-10	3362_1988_IMS15-640_E10_036.fsa	9	Farm	156A	1936	NA	14.2
641	20-18	39	60	1.01	1	Control	2015-06-10	3363_1988_IMS15-641_G10_034.fsa	11	Farm	321D	EE05	NA	14.65
642	20-18	36	51	1.09	1	Control	2015-06-10	3363_1988_IMS15-642_H10_033.fsa	5	Farm	2009	0CE3	NA	14.85
643	72-1-5	28	17	0.77	1	Pred	2015-06-10	3363_1988_IMS15-643_A11_048.fsa	12	Hybrid	321D	ETNE_12	No	14.25
644	72-1-5	29	18	0.74	1	Pred	2015-06-10	3363_1988_IMS15-644_B11_047.fsa	16	Wild	ETNE_4	ETNE_9	No	15.15
645	72-1-5	30	25	0.93	1	Pred	2015-06-10	3363_1988_IMS15-645_C11_046.fsa	12	Hybrid	321D	ETNE_12	No	14.25
646	72-1-5	30	24	0.89	1	Pred	2015-06-10	3363_1988_IMS15-646_D11_045.fsa	6	Hybrid	2009	ETNE_8	No	14.1
647	72-1-5	28	18	0.82	1	Pred	2015-06-10	3363_1988_IMS15-647_E11_044.fsa	6	Hybrid	2009	ETNE_8	No	14.1
648	72-1-5	28	19	0.87	1	Pred	2015-06-10	3363_1988_IMS15-648_F11_043.fsa	15	Wild	ETNE_3	ETNE_8	No	11.6
649	72-1-5	32	29	0.89	1	Pred	2015-06-10	3363_1988_IMS15-649_G11_042.fsa	14	Wild	ETNE_2	ETNE_7	No	18.7
650	72-1-5	28	16	0.73	1	Pred	2015-06-10	3363_1988_IMS15-650_H11_041.fsa	15	Wild	ETNE_3	ETNE_8	No	11.6
651	72-1-5	31	27	0.91	1	Pred	2015-06-10	3363_1988_IMS15-651_A12_048.fsa	4	Hybrid	32CB	ETNE_7	No	13.85
652	72-1-5	29	23	0.94	1	Pred	2015-06-10	3363_1988_IMS15-652_B12_047.fsa	10	Hybrid	156A	ETNE_10	No	14.25
653	72-1-5	30	21	0.78	1	Pred	2015-06-10	3363_1988_IMS15-653_C12_046.fsa	3	Farm	32CB	1183	No	14.05
654	72-2-5	32	29	0.89	1	No.Pred	2015-06-10	3363_1988_IMS15-654_D12_045.fsa	17	Wild	ETNE_5	ETNE_10	No	17.85
655	72-2-5	30	24	0.89	1	No.Pred	2015-06-10	3363_1988_IMS15-655_E12_044.fsa	4	Hybrid	32CB	ETNE_7	No	13.85
656	72-2-5	30	22	0.81	1	No.Pred	2015-06-10	3363_1988_IMS15-656_F12_043.fsa	12	Hybrid	321D	ETNE_12	No	14.25
657	72-2-5	28	24	1.09	1	No.Pred	2015-06-10	3363_1988_IMS15-657_G12_042.fsa	6	Hybrid	2009	ETNE_8	No	14.1
658	72-2-5	32	30	0.92	1	No.Pred	2015-06-10	3363_1988_IMS15-658_H12_041.fsa	16	Wild	ETNE_4	ETNE_9	No	15.15
659	72-2-5	31	28	0.94	1	No.Pred	2015-06-10	3363_1989_IMS15-659_A01_008.fsa	12	Hybrid	321D	ETNE_12	No	14.25
660	72-2-5	29	24	0.98	1	No.Pred	2015-06-10	3363_1989_IMS15-660_B01_007.fsa	8	Hybrid	0	ETNE_9	No	14.3
661	72-2-5	30	27	1	1	No.Pred	2015-06-10	3363_1989_IMS15-661_C01_006.fsa	9	Farm	156A	1936	No	14.2
662	72-2-5	34	37	0.94	1	No.Pred	2015-06-10	3363_1989_IMS15-662_D01_005.fsa	14	Wild	ETNE_2	ETNE_7	No	18.7
663	72-2-5	33	34	0.95	1	No.Pred	2015-06-10	3363_1989_IMS15-663_E01_004.fsa	9	Farm	156A	1936	No	14.2
664	72-2-5	31	28	0.94	1	No.Pred	2015-06-10	3363_1989_IMS15-664_F01_003.fsa	10	Hybrid	156A	ETNE_10	No	14.25
665	72-2-5	31	28	0.94	1	No.Pred	2015-06-10	3363_1989_IMS15-665_G01_002.fsa	10	Hybrid	156A	ETNE_10	No	14.25
666	72-2-5	30	27	1	1	No.Pred	2015-06-10	3363_1989_IMS15-666_A02_008.fsa	8	Hybrid	0	ETNE_9	No	14.3
667	72-2-5	34	35	0.89	1	No.Pred	2015-06-10	3363_1989_IMS15-667_B02_007.fsa	4	Hybrid	32CB	ETNE_7	No	13.85
668	72-2-5	31	33	1.11	1	No.Pred	2015-06-10	3363_1989_IMS15-668_C02_006.fsa	7	Farm	0	2B75	No	15
669	72-2-5	30	25	0.93	1	No.Pred	2015-06-10	3363_1989_IMS15-669_D02_005.fsa	6	Hybrid	2009	ETNE_8	No	14.1
670	72-2-5	33	33	0.92	1	No.Pred	2015-06-10	3363_1989_IMS15-670_E02_004.fsa	4	Hybrid	32CB	ETNE_7	No	13.85
671	72-2-5	29	22	0.9	1	No.Pred	2015-06-10	3363_1989_IMS15-671_F02_003.fsa	7	Farm	0	2B75	No	15
672	72-2-5	33	35	0.97	1	No.Pred	2015-06-10	3363_1989_IMS15-672_G02_002.fsa	4	Hybrid	32CB	ETNE_7	No	13.85
673	72-2-5	32	31	0.95	1	No.Pred	2015-06-10	3363_1989_IMS15-673_H02_001.fsa	4	Hybrid	32CB	ETNE_7	No	13.85
674	72-2-5	30	29	1.07	1	No.Pred	2015-06-10	3363_1989_IMS15-674_A03_016.fsa	10	Hybrid	156A	ETNE_10	No	14.25
675	72-2-5	35	42	0.98	1	No.Pred	2015-06-10	3363_1989_IMS15-675_B03_015.fsa	17	Wild	ETNE_5	ETNE_10	No	17.85
676	72-2-5	29	23	0.94	1	No.Pred	2015-06-10	3363_1989_IMS15-676_C03_014.fsa	12	Hybrid	321D	ETNE_12	No	14.25
677	72-2-5	30	24	0.89	1	No.Pred	2015-06-10	3363_1989_IMS15-677_D03_013.fsa	16	Wild	ETNE_4	ETNE_9	No	15.15
678	72-2-5	32	32	0.98	1	No.Pred	2015-06-10	3363_1989_IMS15-678_E03_012.fsa	12	Hybrid	321D	ETNE_12	No	14.25
679	72-2-5	32	34	1.04	1	No.Pred	2015-06-10	3363_1989_IMS15-679_F03_011.fsa	17	Wild	ETNE_5	ETNE_10	No	17.85
680	72-2-5	31	27	0.91	1	No.Pred	2015-06-10	3363_1989_IMS15-680_G03_010.fsa	16	Wild	ETNE_4	ETNE_9	No	15.15
681	72-2-5	35	39	0.91	1	No.Pred	2015-06-10	3363_1989_IMS15-681_H03_009.fsa	17	Wild	ETNE_5	ETNE_10	No	17.85
682	72-2-5	31	28	0.94	1	No.Pred	2015-06-10	3363_1989_IMS15-682_A04_016.fsa	11	Farm	321D	EE05	No	14.65
683	72-2-5	29	22	0.9	1	No.Pred	2015-06-10	3363_1989_IMS15-683_B04_015.fsa	12	Hybrid	321D	ETNE_12	No	14.25
684	72-2-5	36	48	1.03	1	No.Pred	2015-06-10	3363_1989_IMS15-684_C04_014.fsa	11	Farm	321D	EE05	No	14.65
685	72-2-5	33	34	0.95	1	No.Pred	2015-06-10	3363_1989_IMS15-685_D04_013.fsa	17	Wild	ETNE_5	ETNE_10	No	17.85
686	72-2-5	29	28	1.15	1	No.Pred	2015-06-10	3363_1989_IMS15-686_E04_012.fsa	6	Hybrid	2009	ETNE_8	No	14.1
687	72-2-5	34	33	0.84	1	No.Pred	2015-06-10	3363_1989_IMS15-687_F04_011.fsa	14	Wild	ETNE_2	ETNE_7	No	18.7
688	72-2-5	36	44	0.94	1	No.Pred	2015-06-10	3363_1989_IMS15-688_G04_010.fsa	14	Wild	ETNE_2	ETNE_7	No	18.7
689	72-2-5	33	34	0.95	1	No.Pred	2015-06-10	3363_1989_IMS15-689_H04_009.fsa	14	Wild	ETNE_2	ETNE_7	No	18.7
690	72-2-5	35	40	0.93	1	No.Pred	2015-06-10	3363_1989_IMS15-690_A05_024.fsa	3	Farm	32CB	1183	No	14.05
691	72-2-5	34	33	0.84	1	No.Pred	2015-06-10	3363_1989_IMS15-691_B05_023.fsa	6	Hybrid	2009	ETNE_8	No	14.1
692	72-2-5	36	46	0.99	1	No.Pred	2015-06-10	3363_1989_IMS15-692_C05_022.fsa	14	Wild	ETNE_2	ETNE_7	No	18.7
693	72-2-5	33	36	1	1	No.Pred	2015-06-10	3363_1989_IMS15-693_D05_021.fsa	10	Hybrid	156A	ETNE_10	No	14.25
694	72-2-5	33	35	0.97	1	No.Pred	2015-06-10	3363_1989_IMS15-694_E05_020.fsa	14	Wild	ETNE_2	ETNE_7	No	18.7
695	72-2-5	29	25	1.03	1	No.Pred	2015-06-10	3363_1989_IMS15-695_F05_019.fsa	11	Farm	321D	EE05	No	14.65
696	72-2-5	34	36	0.92	1	No.Pred	2015-06-10	3363_1989_IMS15-696_G05_018.fsa	4	Hybrid	32CB	ETNE_7	No	13.85
697	72-2-5	30	26	0.96	1	No.Pred	2015-06-10	3363_1989_IMS15-697_H05_017.fsa	7	Farm	0	2B75	No	15
698	72-2-6	31	30	1.01	1	Pred	2015-06-10	3363_1989_IMS15-698_A06_024.fsa	5	Farm	2009	0CE3	Yes	14.85
699	72-2-6	29	23	0.94	1	Pred	2015-06-10	3363_1989_IMS15-699_B06_023.fsa	12	Hybrid	321D	ETNE_12	Yes	14.25
700	72-2-6	33	33	0.92	1	Pred	2015-06-10	3363_1989_IMS15-700_C06_022.fsa	14	Wild	ETNE_2	ETNE_7	Yes	18.7
701	72-2-6	33	33	0.92	1	Pred	2015-06-10	3363_1989_IMS15-701_D06_021.fsa	17	Wild	ETNE_5	ETNE_10	Yes	17.85
702	72-2-6	33	31	0.86	1	Pred	2015-06-10	3363_1989_IMS15-702_E06_020.fsa	12	Hybrid	321D	ETNE_12	Yes	14.25
703	72-2-6	25	31	1.98	1	Pred	2015-06-10	3363_1989_IMS15-703_F06_019.fsa	9	Farm	156A	1936	Yes	14.2
704	72-2-6	33	24	0.67	1	Pred	2015-06-10	3363_1989_IMS15-704_G06_018.fsa	4	Hybrid	32CB	ETNE_7	Yes	13.85
705	72-2-6	31	25	0.84	1	Pred	2015-06-10	3363_1989_IMS15-705_H06_017.fsa	16	Wild	ETNE_4	ETNE_9	Yes	15.15
706	72-2-6	33	32	0.89	1	Pred	2015-06-10	3363_1989_IMS15-706_A07_032.fsa	9	Farm	156A	1936	Yes	14.2
707	72-2-6	33	29	0.81	1	Pred	2015-06-10	3363_1989_IMS15-707_B07_031.fsa	6	Hybrid	2009	ETNE_8	Yes	14.1
708	72-1-6	33	33	0.92	1	No.Pred	2015-06-10	3363_1989_IMS15-708_C07_030.fsa	17	Wild	ETNE_5	ETNE_10	Yes	17.85
709	72-1-6	35	40	0.93	1	No.Pred	2015-06-10	3363_1989_IMS15-709_D07_029.fsa	12	Hybrid	321D	ETNE_12	Yes	14.25
710	72-1-6	35	40	0.93	1	No.Pred	2015-06-10	3363_1989_IMS15-710_E07_028.fsa	6	Hybrid	2009	ETNE_8	Yes	14.1
711	72-1-6	35	37	0.86	1	No.Pred	2015-06-10	3363_1989_IMS15-711_F07_027.fsa	4	Hybrid	32CB	ETNE_7	Yes	13.85
712	72-1-6	30	24	0.89	1	No.Pred	2015-06-10	3363_1989_IMS15-712_G07_026.fsa	3	Farm	32CB	1183	Yes	14.05
713	20-18	36	49	1.05	1	Control	2015-06-10	3363_1989_IMS15-713_H07_025.fsa	3	Farm	32CB	1183	NA	14.05
714	20-18	39	64	1.08	1	Control	2015-06-10	3363_1989_IMS15-714_A08_032.fsa	7	Farm	0	2B75	NA	15
715	20-18	38	60	1.09	1	Control	2015-06-10	3363_1989_IMS15-715_B08_031.fsa	11	Farm	321D	EE05	NA	14.65
716	20-18	41	76	1.1	1	Control	2015-06-10	3363_1989_IMS15-716_C08_030.fsa	7	Farm	0	2B75	NA	15
717	20-18	39	62	1.05	1	Control	2015-06-10	3363_1989_IMS15-717_D08_029.fsa	16	Wild	ETNE_4	ETNE_9	NA	15.15
718	20-18	38	59	1.08	1	Control	2015-06-10	3363_1989_IMS15-718_E08_028.fsa	17	Wild	ETNE_5	ETNE_10	NA	17.85
719	20-18	35	41	0.96	1	Control	2015-06-10	3363_1989_IMS15-719_F08_027.fsa	15	Wild	ETNE_3	ETNE_8	NA	11.6
720	20-18	39	59	0.99	1	Control	2015-06-10	3363_1989_IMS15-720_G08_026.fsa	11	Farm	321D	EE05	NA	14.65
721	20-18	36	47	1.01	1	Control	2015-06-10	3364_1989_IMS15-721_A09_040.fsa	10	Hybrid	156A	ETNE_10	NA	14.25
722	20-18	38	52	0.95	1	Control	2015-06-10	3364_1989_IMS15-722_B09_039.fsa	17	Wild	ETNE_5	ETNE_10	NA	17.85
723	20-18	39	55	0.93	1	Control	2015-06-10	3364_1989_IMS15-723_C09_038.fsa	10	Hybrid	156A	ETNE_10	NA	14.25
724	20-18	36	47	1.01	1	Control	2015-06-10	3364_1989_IMS15-724_D09_037.fsa	4	Hybrid	32CB	ETNE_7	NA	13.85
725	20-18	36	51	1.09	1	Control	2015-06-10	3364_1989_IMS15-725_E09_036.fsa	4	Hybrid	32CB	ETNE_7	NA	13.85
726	20-18	40	61	0.95	1	Control	2015-06-10	3364_1989_IMS15-726_F09_035.fsa	17	Wild	ETNE_5	ETNE_10	NA	17.85
727	20-18	36	50	1.07	1	Control	2015-06-10	3364_1989_IMS15-727_G09_034.fsa	12	Hybrid	321D	ETNE_12	NA	14.25
728	20-18	37	52	1.03	1	Control	2015-06-10	3364_1989_IMS15-728_H09_033.fsa	10	Hybrid	156A	ETNE_10	NA	14.25
729	20-18	39	59	0.99	1	Control	2015-06-10	3364_1989_IMS15-729_A10_040.fsa	6	Hybrid	2009	ETNE_8	NA	14.1
730	20-18	38	52	0.95	1	Control	2015-06-10	3364_1989_IMS15-730_B10_039.fsa	6	Hybrid	2009	ETNE_8	NA	14.1
731	20-18	40	65	1.02	1	Control	2015-06-10	3364_1989_IMS15-731_C10_038.fsa	3	Farm	32CB	1183	NA	14.05
732	20-18	37	51	1.01	1	Control	2015-06-10	3364_1989_IMS15-732_D10_037.fsa	4	Hybrid	32CB	ETNE_7	NA	13.85
733	20-18	38	54	0.98	1	Control	2015-06-10	3364_1989_IMS15-733_E10_036.fsa	12	Hybrid	321D	ETNE_12	NA	14.25
734	20-18	39	47	0.79	1	Control	2015-06-10	3364_1989_IMS15-734_F10_035.fsa	12	Hybrid	321D	ETNE_12	NA	14.25
735	20-18	36	44	0.94	1	Control	2015-06-10	3364_1989_IMS15-735_G10_034.fsa	18	Wild	ETNE_6	ETNE_12	NA	9.9
736	20-18	33	37	1.03	1	Control	2015-06-10	3364_1989_IMS15-736_H10_033.fsa	7	Farm	0	2B75	NA	15
737	20-18	35	43	1	1	Control	2015-06-10	3364_1989_IMS15-737_A11_048.fsa	8	Hybrid	0	ETNE_9	NA	14.3
738	20-18	34	40	1.02	1	Control	2015-06-10	3364_1989_IMS15-738_B11_047.fsa	4	Hybrid	32CB	ETNE_7	NA	13.85
739	20-18	34	43	1.09	1	Control	2015-06-10	3364_1989_IMS15-739_C11_046.fsa	18	Wild	ETNE_6	ETNE_12	NA	9.9
740	20-18	38	55	1	1	Control	2015-06-10	3364_1989_IMS15-740_D11_045.fsa	5	Farm	2009	0CE3	NA	14.85
741	20-18	34	43	1.09	1	Control	2015-06-10	3364_1989_IMS15-741_E11_044.fsa	5	Farm	2009	0CE3	NA	14.85
742	20-18	29	25	1.03	1	Control	2015-06-10	3364_1989_IMS15-742_F11_043.fsa	6	Hybrid	2009	ETNE_8	NA	14.1
743	20-18	40	68	1.06	1	Control	2015-06-10	3364_1989_IMS15-743_G11_042.fsa	14	Wild	ETNE_2	ETNE_7	NA	18.7
744	20-18	38	57	1.04	1	Control	2015-06-10	3364_1989_IMS15-744_H11_041.fsa	8	Hybrid	0	ETNE_9	NA	14.3
745	20-18	37	50	0.99	1	Control	2015-06-10	3364_1989_IMS15-745_A12_048.fsa	16	Wild	ETNE_4	ETNE_9	NA	15.15
746	20-18	39	56	0.94	1	Control	2015-06-10	3364_1989_IMS15-746_B12_047.fsa	17	Wild	ETNE_5	ETNE_10	NA	17.85
747	20-18	38	57	1.04	1	Control	2015-06-10	3364_1989_IMS15-747_C12_046.fsa	16	Wild	ETNE_4	ETNE_9	NA	15.15
748	20-18	39	64	1.08	1	Control	2015-06-10	3364_1989_IMS15-748_D12_045.fsa	14	Wild	ETNE_2	ETNE_7	NA	18.7
749	20-18	40	70	1.09	1	Control	2015-06-10	3364_1989_IMS15-749_E12_044.fsa	11	Farm	321D	EE05	NA	14.65
750	20-18	39	63	1.06	1	Control	2015-06-10	3364_1989_IMS15-750_F12_043.fsa	9	Farm	156A	1936	NA	14.2
751	20-18	37	54	1.07	1	Control	2015-06-10	3364_1989_IMS15-751_G12_042.fsa	12	Hybrid	321D	ETNE_12	NA	14.25
752	20-18	39	56	0.94	1	Control	2015-06-10	3364_1989_IMS15-752_H12_041.fsa	16	Wild	ETNE_4	ETNE_9	NA	15.15
753	20-18	40	62	0.97	1	Control	2015-06-10	3364_1990_IMS15-753_B01_007.fsa	14	Wild	ETNE_2	ETNE_7	NA	18.7
754	20-18	39	55	0.93	1	Control	2015-06-10	3364_1990_IMS15-754_C01_006.fsa	6	Hybrid	2009	ETNE_8	NA	14.1
755	20-18	35	43	1	1	Control	2015-06-10	3364_1990_IMS15-755_D01_005.fsa	4	Hybrid	32CB	ETNE_7	NA	13.85
756	20-18	35	49	1.14	1	Control	2015-06-10	3364_1990_IMS15-756_E01_004.fsa	9	Farm	156A	1936	NA	14.2
757	20-18	35	47	1.1	1	Control	2015-06-10	3364_1990_IMS15-757_F01_003.fsa	4	Hybrid	32CB	ETNE_7	NA	13.85
758	20-18	36	53	1.14	1	Control	2015-06-10	3364_1990_IMS15-758_G01_002.fsa	9	Farm	156A	1936	NA	14.2
759	20-18	37	49	0.97	1	Control	2015-06-10	3364_1990_IMS15-759_H01_001.fsa	9	Farm	156A	1936	NA	14.2
760	20-18	36	43	0.92	1	Control	2015-06-10	3364_1990_IMS15-760_A02_008.fsa	15	Wild	ETNE_3	ETNE_8	NA	11.6
761	20-18	36	46	0.99	1	Control	2015-06-10	3364_1990_IMS15-761_B02_007.fsa	9	Farm	156A	1936	NA	14.2
762	20-18	36	39	0.84	1	Control	2015-06-10	3364_1990_IMS15-762_C02_006.fsa	15	Wild	ETNE_3	ETNE_8	NA	11.6
763	20-18	37	51	1.01	1	Control	2015-06-10	3364_1990_IMS15-763_D02_005.fsa	10	Hybrid	156A	ETNE_10	NA	14.25
764	20-18	38	62	1.13	1	Control	2015-06-10	3364_1990_IMS15-764_E02_004.fsa	7	Farm	0	2B75	NA	15
765	20-18	40	61	0.95	1	Control	2015-06-10	3364_1990_IMS15-765_F02_003.fsa	3	Farm	32CB	1183	NA	14.05
766	20-18	32	29	0.89	1	Control	2015-06-10	3364_1990_IMS15-766_G02_002.fsa	15	Wild	ETNE_3	ETNE_8	NA	11.6
767	20-18	35	43	1	1	Control	2015-06-10	3364_1990_IMS15-767_H02_001.fsa	15	Wild	ETNE_3	ETNE_8	NA	11.6
768	20-18	30	26	0.96	1	Control	2015-06-10	3364_1990_IMS15-768_A03_016.fsa	15	Wild	ETNE_3	ETNE_8	NA	11.6
769	20-18	30	25	0.93	1	Control	2015-06-10	3364_1990_IMS15-769_B03_015.fsa	18	Wild	ETNE_6	ETNE_12	NA	9.9
770	20-17	36	51	1.09	1	Control	2015-06-10	3364_1990_IMS15-770_C03_014.fsa	6	Hybrid	2009	ETNE_8	NA	14.1
771	20-17	38	65	1.18	1	Control	2015-06-10	3364_1990_IMS15-771_D03_013.fsa	7	Farm	0	2B75	NA	15
772	20-17	38	53	0.97	1	Control	2015-06-10	3364_1990_IMS15-772_E03_012.fsa	17	Wild	ETNE_5	ETNE_10	NA	17.85
773	20-17	37	59	1.16	1	Control	2015-06-10	3364_1990_IMS15-773_F03_011.fsa	11	Farm	321D	EE05	NA	14.65
774	20-17	38	56	1.02	1	Control	2015-06-10	3364_1990_IMS15-774_G03_010.fsa	4	Hybrid	32CB	ETNE_7	NA	13.85
775	20-17	38	56	1.02	1	Control	2015-06-10	3364_1990_IMS15-775_H03_009.fsa	17	Wild	ETNE_5	ETNE_10	NA	17.85
776	20-17	38	55	1	1	Control	2015-06-10	3364_1990_IMS15-776_A04_016.fsa	14	Wild	ETNE_2	ETNE_7	NA	18.7
777	20-17	39	62	1.05	1	Control	2015-06-10	3364_1990_IMS15-777_B04_015.fsa	3	Farm	32CB	1183	NA	14.05
778	20-17	36	50	1.07	1	Control	2015-06-10	3364_1990_IMS15-778_C04_014.fsa	11	Farm	321D	EE05	NA	14.65
779	20-17	38	54	0.98	1	Control	2015-06-10	3364_1990_IMS15-779_D04_013.fsa	4	Hybrid	32CB	ETNE_7	NA	13.85
780	20-17	34	40	1.02	1	Control	2015-06-10	3364_1990_IMS15-780_E04_012.fsa	16	Wild	ETNE_4	ETNE_9	NA	15.15
781	20-17	36	56	1.2	1	Control	2015-06-10	3364_1990_IMS15-781_F04_011.fsa	6	Hybrid	2009	ETNE_8	NA	14.1
782	20-17	36	42	0.9	1	Control	2015-06-10	3364_1990_IMS15-782_G04_010.fsa	15	Wild	ETNE_3	ETNE_8	NA	11.6
783	20-17	35	47	1.1	1	Control	2015-06-10	3364_1990_IMS15-783_H04_009.fsa	3	Farm	32CB	1183	NA	14.05
784	20-17	37	54	1.07	1	Control	2015-06-10	3364_1990_IMS15-784_A05_024.fsa	11	Farm	321D	EE05	NA	14.65
785	20-17	34	34	0.87	1	Control	2015-06-10	3364_1990_IMS15-785_B05_023.fsa	18	Wild	ETNE_6	ETNE_12	NA	9.9
786	20-17	36	47	1.01	1	Control	2015-06-10	3364_1990_IMS15-786_C05_022.fsa	4	Hybrid	32CB	ETNE_7	NA	13.85
787	20-17	35	38	0.89	1	Control	2015-06-10	3364_1990_IMS15-787_D05_021.fsa	15	Wild	ETNE_3	ETNE_8	NA	11.6
788	20-17	39	62	1.05	1	Control	2015-06-10	3364_1990_IMS15-788_E05_020.fsa	17	Wild	ETNE_5	ETNE_10	NA	17.85
789	20-17	33	37	1.03	1	Control	2015-06-10	3364_1990_IMS15-789_F05_019.fsa	11	Farm	321D	EE05	NA	14.65
790	20-17	31	31	1.04	1	Control	2015-06-10	3364_1990_IMS15-790_G05_018.fsa	12	Hybrid	321D	ETNE_12	NA	14.25
791	20-17	36	47	1.01	1	Control	2015-06-10	3364_1990_IMS15-791_H05_017.fsa	4	Hybrid	32CB	ETNE_7	NA	13.85
792	20-17	38	56	1.02	1	Control	2015-06-10	3364_1990_IMS15-792_A06_024.fsa	5	Farm	2009	0CE3	NA	14.85
793	20-17	39	65	1.1	1	Control	2015-06-10	3364_1990_IMS15-793_B06_023.fsa	11	Farm	321D	EE05	NA	14.65
794	20-17	36	52	1.11	1	Control	2015-06-10	3364_1990_IMS15-794_C06_022.fsa	9	Farm	156A	1936	NA	14.2
795	20-17	39	60	1.01	1	Control	2015-06-10	3364_1990_IMS15-795_D06_021.fsa	3	Farm	32CB	1183	NA	14.05
796	20-17	35	46	1.07	1	Control	2015-06-10	3364_1990_IMS15-796_E06_020.fsa	8	Hybrid	0	ETNE_9	NA	14.3
797	20-17	38	57	1.04	1	Control	2015-06-10	3364_1990_IMS15-797_F06_019.fsa	5	Farm	2009	0CE3	NA	14.85
798	20-17	36	47	1.01	1	Control	2015-06-10	3364_1990_IMS15-798_G06_018.fsa	9	Farm	156A	1936	NA	14.2
799	20-17	38	57	1.04	1	Control	2015-06-10	3364_1990_IMS15-799_H06_017.fsa	4	Hybrid	32CB	ETNE_7	NA	13.85
800	20-17	39	60	1.01	1	Control	2015-06-10	3364_1990_IMS15-800_A07_032.fsa	3	Farm	32CB	1183	NA	14.05
801	20-17	39	57	0.96	1	Control	2015-06-10	3365_1990_IMS15-801_C07_030.fsa	16	Wild	ETNE_4	ETNE_9	NA	15.15
802	20-17	37	47	0.93	1	Control	2015-06-10	3365_1990_IMS15-802_D07_029.fsa	6	Hybrid	2009	ETNE_8	NA	14.1
803	20-17	35	48	1.12	1	Control	2015-06-10	3365_1990_IMS15-803_E07_028.fsa	4	Hybrid	32CB	ETNE_7	NA	13.85
804	20-17	37	49	0.97	1	Control	2015-06-10	3365_1990_IMS15-804_F07_027.fsa	16	Wild	ETNE_4	ETNE_9	NA	15.15
805	20-17	38	55	1	1	Control	2015-06-10	3365_1990_IMS15-805_G07_026.fsa	14	Wild	ETNE_2	ETNE_7	NA	18.7
806	20-17	40	67	1.05	1	Control	2015-06-10	3365_1990_IMS15-806_H07_025.fsa	11	Farm	321D	EE05	NA	14.65
807	20-17	39	60	1.01	1	Control	2015-06-10	3365_1990_IMS15-807_A08_032.fsa	4	Hybrid	32CB	ETNE_7	NA	13.85
808	20-17	39	55	0.93	1	Control	2015-06-10	3365_1990_IMS15-808_B08_031.fsa	11	Farm	321D	EE05	NA	14.65
809	20-17	38	58	1.06	1	Control	2015-06-10	3365_1990_IMS15-809_C08_030.fsa	5	Farm	2009	0CE3	NA	14.85
810	20-17	39	58	0.98	1	Control	2015-06-10	3365_1990_IMS15-810_D08_029.fsa	14	Wild	ETNE_2	ETNE_7	NA	18.7
811	20-17	35	41	0.96	1	Control	2015-06-10	3365_1990_IMS15-811_E08_028.fsa	16	Wild	ETNE_4	ETNE_9	NA	15.15
812	20-17	38	58	1.06	1	Control	2015-06-10	3365_1990_IMS15-812_F08_027.fsa	8	Hybrid	0	ETNE_9	NA	14.3
813	20-17	36	44	0.94	1	Control	2015-06-10	3365_1990_IMS15-813_G08_026.fsa	18	Wild	ETNE_6	ETNE_12	NA	9.9
814	20-17	38	47	0.86	1	Control	2015-06-10	3365_1990_IMS15-814_H08_025.fsa	16	Wild	ETNE_4	ETNE_9	NA	15.15
815	20-17	36	48	1.03	1	Control	2015-06-10	3365_1990_IMS15-815_A09_040.fsa	16	Wild	ETNE_4	ETNE_9	NA	15.15
816	20-17	35	45	1.05	1	Control	2015-06-10	3365_1990_IMS15-816_B09_039.fsa	4	Hybrid	32CB	ETNE_7	NA	13.85
817	20-17	35	44	1.03	1	Control	2015-06-10	3365_1990_IMS15-817_C09_038.fsa	4	Hybrid	32CB	ETNE_7	NA	13.85
818	20-17	39	57	0.96	1	Control	2015-06-10	3365_1990_IMS15-818_D09_037.fsa	9	Farm	156A	1936	NA	14.2
819	20-17	38	50	0.91	1	Control	2015-06-10	3365_1990_IMS15-819_E09_036.fsa	17	Wild	ETNE_5	ETNE_10	NA	17.85
820	20-17	41	70	1.02	1	Control	2015-06-10	3365_1990_IMS15-820_F09_035.fsa	11	Farm	321D	EE05	NA	14.65
821	20-17	48	54	0.49	1	Control	2015-06-10	3365_1990_IMS15-821_G09_034.fsa	5	Farm	2009	0CE3	NA	14.85
822	20-17	36	46	0.99	1	Control	2015-06-10	3365_1990_IMS15-822_H09_033.fsa	10	Hybrid	156A	ETNE_10	NA	14.25
823	20-17	36	54	1.16	1	Control	2015-06-10	3365_1990_IMS15-823_A10_040.fsa	9	Farm	156A	1936	NA	14.2
824	20-17	37	54	1.07	1	Control	2015-06-10	3365_1990_IMS15-824_B10_039.fsa	5	Farm	2009	0CE3	NA	14.85
825	20-17	38	53	0.97	1	Control	2015-06-10	3365_1990_IMS15-825_C10_038.fsa	12	Hybrid	321D	ETNE_12	NA	14.25
826	20-17	40	67	1.05	1	Control	2015-06-10	3365_1990_IMS15-826_D10_037.fsa	7	Farm	0	2B75	NA	15
827	20-17	42	81	1.09	1	Control	2015-06-10	3365_1990_IMS15-827_E10_036.fsa	3	Farm	32CB	1183	NA	14.05
828	20-17	32	35	1.07	1	Control	2015-06-10	3365_1990_IMS15-828_F10_035.fsa	7	Farm	0	2B75	NA	15
829	20-17	38	53	0.97	1	Control	2015-06-10	3365_1990_IMS15-829_G10_034.fsa	11	Farm	321D	EE05	NA	14.65
830	20-17	34	43	1.09	1	Control	2015-06-10	3365_1990_IMS15-830_H10_033.fsa	5	Farm	2009	0CE3	NA	14.85
831	20-17	36	45	0.96	1	Control	2015-06-10	3365_1990_IMS15-831_A11_048.fsa	12	Hybrid	321D	ETNE_12	NA	14.25
832	20-17	38	57	1.04	1	Control	2015-06-10	3365_1990_IMS15-832_B11_047.fsa	7	Farm	0	2B75	NA	15
833	20-17	37	50	0.99	1	Control	2015-06-10	3365_1990_IMS15-833_C11_046.fsa	8	Hybrid	0	ETNE_9	NA	14.3
834	20-17	33	35	0.97	1	Control	2015-06-10	3365_1990_IMS15-834_D11_045.fsa	10	Hybrid	156A	ETNE_10	NA	14.25
835	20-17	37	54	1.07	1	Control	2015-06-10	3365_1990_IMS15-835_E11_044.fsa	14	Wild	ETNE_2	ETNE_7	NA	18.7
836	20-17	35	38	0.89	1	Control	2015-06-10	3365_1990_IMS15-836_F11_043.fsa	15	Wild	ETNE_3	ETNE_8	NA	11.6
837	20-17	38	54	0.98	1	Control	2015-06-10	3365_1990_IMS15-837_G11_042.fsa	9	Farm	156A	1936	NA	14.2
838	20-17	58	54	0.28	1	Control	2015-06-10	3365_1990_IMS15-838_H11_041.fsa	3	Farm	32CB	1183	NA	14.05
839	20-17	37	50	0.99	1	Control	2015-06-10	3365_1990_IMS15-839_A12_048.fsa	4	Hybrid	32CB	ETNE_7	NA	13.85
840	20-17	35	37	0.86	1	Control	2015-06-10	3365_1990_IMS15-840_B12_047.fsa	16	Wild	ETNE_4	ETNE_9	NA	15.15
841	20-17	37	40	0.79	1	Control	2015-06-10	3365_1990_IMS15-841_C12_046.fsa	12	Hybrid	321D	ETNE_12	NA	14.25
842	20-17	32	35	1.07	1	Control	2015-06-10	3365_1990_IMS15-842_D12_045.fsa	12	Hybrid	321D	ETNE_12	NA	14.25
843	20-17	38	50	0.91	1	Control	2015-06-10	3365_1990_IMS15-843_E12_044.fsa	17	Wild	ETNE_5	ETNE_10	NA	17.85
844	20-17	34	41	1.04	1	Control	2015-06-10	3365_1990_IMS15-844_F12_043.fsa	12	Hybrid	321D	ETNE_12	NA	14.25
845	20-17	NA	NA	NA	1	Control	2015-06-10	3365_1990_IMS15-845_G12_042.fsa	14	Wild	ETNE_2	ETNE_7	NA	18.7
846	20-17	39	57	0.96	1	Control	2015-06-10	3365_1990_IMS15-846_H12_041.fsa	9	Farm	156A	1936	NA	14.2
847	20-17	39	61	1.03	1	Control	2015-06-10	3365_1991_IMS15-847_A01_008.fsa	3	Farm	32CB	1183	NA	14.05
848	20-17	41	70	1.02	1	Control	2015-06-10	3365_1991_IMS15-848_C01_006.fsa	7	Farm	0	2B75	NA	15
849	20-17	38	55	1	1	Control	2015-06-10	3365_1991_IMS15-849_D01_005.fsa	8	Hybrid	0	ETNE_9	NA	14.3
850	20-17	40	65	1.02	1	Control	2015-06-10	3365_1991_IMS15-850_E01_004.fsa	14	Wild	ETNE_2	ETNE_7	NA	18.7
851	20-17	38	56	1.02	1	Control	2015-06-10	3365_1991_IMS15-851_F01_003.fsa	8	Hybrid	0	ETNE_9	NA	14.3
852	20-17	40	66	1.03	1	Control	2015-06-10	3365_1991_IMS15-852_G01_002.fsa	14	Wild	ETNE_2	ETNE_7	NA	18.7
853	20-17	40	66	1.03	1	Control	2015-06-10	3365_1991_IMS15-853_H01_001.fsa	14	Wild	ETNE_2	ETNE_7	NA	18.7
854	20-17	35	47	1.1	1	Control	2015-06-10	3365_1991_IMS15-854_A02_008.fsa	10	Hybrid	156A	ETNE_10	NA	14.25
855	20-17	37	50	0.99	1	Control	2015-06-10	3365_1991_IMS15-855_B02_007.fsa	16	Wild	ETNE_4	ETNE_9	NA	15.15
856	20-17	38	56	1.02	1	Control	2015-06-10	3365_1991_IMS15-856_C02_006.fsa	5	Farm	2009	0CE3	NA	14.85
857	20-17	39	65	1.1	1	Control	2015-06-10	3365_1991_IMS15-857_D02_005.fsa	11	Farm	321D	EE05	NA	14.65
858	20-17	40	67	1.05	1	Control	2015-06-10	3365_1991_IMS15-858_E02_004.fsa	11	Farm	321D	EE05	NA	14.65
859	20-17	37	50	0.99	1	Control	2015-06-10	3365_1991_IMS15-859_F02_003.fsa	12	Hybrid	321D	ETNE_12	NA	14.25
860	20-17	35	41	0.96	1	Control	2015-06-10	3365_1991_IMS15-860_G02_002.fsa	15	Wild	ETNE_3	ETNE_8	NA	11.6
861	20-17	36	43	0.92	1	Control	2015-06-10	3365_1991_IMS15-861_H02_001.fsa	10	Hybrid	156A	ETNE_10	NA	14.25
862	20-17	38	55	1	1	Control	2015-06-10	3365_1991_IMS15-862_A03_016.fsa	10	Hybrid	156A	ETNE_10	NA	14.25
863	20-17	37	46	0.91	1	Control	2015-06-10	3365_1991_IMS15-863_B03_015.fsa	6	Hybrid	2009	ETNE_8	NA	14.1
864	20-17	37	52	1.03	1	Control	2015-06-10	3365_1991_IMS15-864_C03_014.fsa	12	Hybrid	321D	ETNE_12	NA	14.25
865	20-17	37	54	1.07	1	Control	2015-06-10	3365_1991_IMS15-865_D03_013.fsa	7	Farm	0	2B75	NA	15
866	20-17	38	60	1.09	1	Control	2015-06-10	3365_1991_IMS15-866_E03_012.fsa	3	Farm	32CB	1183	NA	14.05
867	20-17	37	48	0.95	1	Control	2015-06-10	3365_1991_IMS15-867_F03_011.fsa	9	Farm	156A	1936	NA	14.2
868	20-17	38	59	1.08	1	Control	2015-06-10	3365_1991_IMS15-868_G03_010.fsa	11	Farm	321D	EE05	NA	14.65
869	20-17	36	44	0.94	1	Control	2015-06-10	3365_1991_IMS15-869_H03_009.fsa	6	Hybrid	2009	ETNE_8	NA	14.1
870	20-17	36	48	1.03	1	Control	2015-06-10	3365_1991_IMS15-870_A04_016.fsa	12	Hybrid	321D	ETNE_12	NA	14.25
871	20-17	34	40	1.02	1	Control	2015-06-10	3365_1991_IMS15-871_B04_015.fsa	4	Hybrid	32CB	ETNE_7	NA	13.85
872	20-17	38	58	1.06	1	Control	2015-06-10	3365_1991_IMS15-872_C04_014.fsa	17	Wild	ETNE_5	ETNE_10	NA	17.85
873	20-17	36	48	1.03	1	Control	2015-06-10	3365_1991_IMS15-873_D04_013.fsa	9	Farm	156A	1936	NA	14.2
874	20-17	38	64	1.17	1	Control	2015-06-10	3365_1991_IMS15-874_E04_012.fsa	7	Farm	0	2B75	NA	15
875	20-17	35	44	1.03	1	Control	2015-06-10	3365_1991_IMS15-875_F04_011.fsa	11	Farm	321D	EE05	NA	14.65
876	20-17	34	40	1.02	1	Control	2015-06-10	3365_1991_IMS15-876_G04_010.fsa	10	Hybrid	156A	ETNE_10	NA	14.25
877	20-17	39	60	1.01	1	Control	2015-06-10	3365_1991_IMS15-877_H04_009.fsa	4	Hybrid	32CB	ETNE_7	NA	13.85
878	20-17	37	50	0.99	1	Control	2015-06-10	3365_1991_IMS15-878_A05_024.fsa	6	Hybrid	2009	ETNE_8	NA	14.1
879	20-17	35	49	1.14	1	Control	2015-06-10	3365_1991_IMS15-879_B05_023.fsa	5	Farm	2009	0CE3	NA	14.85
880	20-17	30	23	0.85	1	Control	2015-06-10	3365_1991_IMS15-880_C05_022.fsa	18	Wild	ETNE_6	ETNE_12	NA	9.9
881	20-17	39	59	0.99	1	Control	2015-06-10	3366_1991_IMS15-881_E05_020.fsa	14	Wild	ETNE_2	ETNE_7	NA	18.7
882	20-17	37	43	0.85	1	Control	2015-06-10	3366_1991_IMS15-882_F05_019.fsa	15	Wild	ETNE_3	ETNE_8	NA	11.6
883	20-17	30	30	1.11	1	Control	2015-06-10	3366_1991_IMS15-883_G05_018.fsa	8	Hybrid	0	ETNE_9	NA	14.3
884	20-17	35	42	0.98	1	Control	2015-06-10	3366_1991_IMS15-884_H05_017.fsa	15	Wild	ETNE_3	ETNE_8	NA	11.6
885	20-17	38	53	0.97	1	Control	2015-06-10	3366_1991_IMS15-885_A06_024.fsa	17	Wild	ETNE_5	ETNE_10	NA	17.85
886	20-17	38	54	0.98	1	Control	2015-06-10	3366_1991_IMS15-886_B06_023.fsa	10	Hybrid	156A	ETNE_10	NA	14.25
887	20-17	36	47	1.01	1	Control	2015-06-10	3366_1991_IMS15-887_C06_022.fsa	7	Farm	0	2B75	NA	15
888	20-17	34	38	0.97	1	Control	2015-06-10	3366_1991_IMS15-888_D06_021.fsa	12	Hybrid	321D	ETNE_12	NA	14.25
889	20-17	40	60	0.94	1	Control	2015-06-10	3366_1991_IMS15-889_E06_020.fsa	14	Wild	ETNE_2	ETNE_7	NA	18.7
890	20-17	37	48	0.95	1	Control	2015-06-10	3366_1991_IMS15-890_F06_019.fsa	6	Hybrid	2009	ETNE_8	NA	14.1
891	20-17	32	32	0.98	1	Control	2015-06-10	3366_1991_IMS15-891_G06_018.fsa	18	Wild	ETNE_6	ETNE_12	NA	9.9
892	20-17	38	52	0.95	1	Control	2015-06-10	3366_1991_IMS15-892_H06_017.fsa	16	Wild	ETNE_4	ETNE_9	NA	15.15
893	20-17	36	45	0.96	1	Control	2015-06-10	3366_1991_IMS15-893_A07_032.fsa	16	Wild	ETNE_4	ETNE_9	NA	15.15
894	20-17	39	58	0.98	1	Control	2015-06-10	3366_1991_IMS15-894_B07_031.fsa	14	Wild	ETNE_2	ETNE_7	NA	18.7
895	20-17	42	77	1.04	1	Control	2015-06-10	3366_1991_IMS15-895_C07_030.fsa	14	Wild	ETNE_2	ETNE_7	NA	18.7
896	20-17	38	54	0.98	1	Control	2015-06-10	3366_1991_IMS15-896_D07_029.fsa	10	Hybrid	156A	ETNE_10	NA	14.25
897	20-17	40	66	1.03	1	Control	2015-06-10	3366_1991_IMS15-897_E07_028.fsa	3	Farm	32CB	1183	NA	14.05
898	20-17	37	47	0.93	1	Control	2015-06-10	3366_1991_IMS15-898_F07_027.fsa	16	Wild	ETNE_4	ETNE_9	NA	15.15
899	20-17	38	55	1	1	Control	2015-06-10	3366_1991_IMS15-899_G07_026.fsa	17	Wild	ETNE_5	ETNE_10	NA	17.85
900	20-17	37	50	0.99	1	Control	2015-06-10	3366_1991_IMS15-900_H07_025.fsa	17	Wild	ETNE_5	ETNE_10	NA	17.85
901	20-17	39	60	1.01	1	Control	2015-06-10	3366_1991_IMS15-901_A08_032.fsa	3	Farm	32CB	1183	NA	14.05
902	20-17	37	50	0.99	1	Control	2015-06-10	3366_1991_IMS15-902_B08_031.fsa	10	Hybrid	156A	ETNE_10	NA	14.25
903	20-17	39	51	0.86	1	Control	2015-06-10	3366_1991_IMS15-903_C08_030.fsa	12	Hybrid	321D	ETNE_12	NA	14.25
904	20-17	41	66	0.96	1	Control	2015-06-10	3366_1991_IMS15-904_D08_029.fsa	8	Hybrid	0	ETNE_9	NA	14.3
905	20-17	39	57	0.96	1	Control	2015-06-10	3366_1991_IMS15-905_E08_028.fsa	6	Hybrid	2009	ETNE_8	NA	14.1
906	20-17	34	34	0.87	1	Control	2015-06-10	3366_1991_IMS15-906_F08_027.fsa	15	Wild	ETNE_3	ETNE_8	NA	11.6
907	20-17	37	41	0.81	1	Control	2015-06-10	3366_1991_IMS15-907_G08_026.fsa	10	Hybrid	156A	ETNE_10	NA	14.25
908	20-17	38	50	0.91	1	Control	2015-06-10	3366_1991_IMS15-908_H08_025.fsa	12	Hybrid	321D	ETNE_12	NA	14.25
909	20-17	32	36	1.1	1	Control	2015-06-10	3366_1991_IMS15-909_A09_040.fsa	7	Farm	0	2B75	NA	15
910	20-17	34	44	1.12	1	Control	2015-06-10	3366_1991_IMS15-910_B09_039.fsa	5	Farm	2009	0CE3	NA	14.85
911	20-17	38	57	1.04	1	Control	2015-06-10	3366_1991_IMS15-911_C09_038.fsa	12	Hybrid	321D	ETNE_12	NA	14.25
912	20-17	36	42	0.9	1	Control	2015-06-10	3366_1991_IMS15-912_D09_037.fsa	10	Hybrid	156A	ETNE_10	NA	14.25
913	20-17	34	35	0.89	1	Control	2015-06-10	3366_1991_IMS15-913_E09_036.fsa	18	Wild	ETNE_6	ETNE_12	NA	9.9
914	20-17	34	35	0.89	1	Control	2015-06-10	3366_1991_IMS15-914_F09_035.fsa	15	Wild	ETNE_3	ETNE_8	NA	11.6
915	20-17	39	61	1.03	1	Control	2015-06-11	3366_1991_IMS15-915_G09_034.fsa	14	Wild	ETNE_2	ETNE_7	NA	18.7
916	20-17	38	57	1.04	1	Control	2015-06-11	3366_1991_IMS15-916_H09_033.fsa	8	Hybrid	0	ETNE_9	NA	14.3
917	20-17	37	55	1.09	1	Control	2015-06-11	3366_1991_IMS15-917_A10_040.fsa	9	Farm	156A	1936	NA	14.2
918	20-17	38	59	1.08	1	Control	2015-06-11	3366_1991_IMS15-918_B10_039.fsa	7	Farm	0	2B75	NA	15
919	20-17	38	56	1.02	1	Control	2015-06-11	3366_1991_IMS15-919_C10_038.fsa	9	Farm	156A	1936	NA	14.2
920	20-17	38	56	1.02	1	Control	2015-06-11	3366_1991_IMS15-920_D10_037.fsa	5	Farm	2009	0CE3	NA	14.85
921	20-17	37	51	1.01	1	Control	2015-06-11	3366_1991_IMS15-921_E10_036.fsa	5	Farm	2009	0CE3	NA	14.85
922	20-17	40	51	0.8	1	Control	2015-06-11	3366_1991_IMS15-922_F10_035.fsa	7	Farm	0	2B75	NA	15
923	20-17	37	48	0.95	1	Control	2015-06-11	3366_1991_IMS15-923_G10_034.fsa	6	Hybrid	2009	ETNE_8	NA	14.1
924	20-17	37	52	1.03	1	Control	2015-06-11	3366_1991_IMS15-924_H10_033.fsa	4	Hybrid	32CB	ETNE_7	NA	13.85
925	20-17	37	56	1.11	1	Control	2015-06-11	3366_1991_IMS15-925_A11_048.fsa	9	Farm	156A	1936	NA	14.2
926	20-17	36	50	1.07	1	Control	2015-06-11	3366_1991_IMS15-926_B11_047.fsa	8	Hybrid	0	ETNE_9	NA	14.3
927	20-17	37	60	1.18	1	Control	2015-06-11	3366_1991_IMS15-927_C11_046.fsa	9	Farm	156A	1936	NA	14.2
928	20-17	39	61	1.03	1	Control	2015-06-11	3366_1991_IMS15-928_D11_045.fsa	3	Farm	32CB	1183	NA	14.05
929	20-17	37	61	1.2	1	Control	2015-06-11	3366_1991_IMS15-929_E11_044.fsa	3	Farm	32CB	1183	NA	14.05
930	20-17	37	49	0.97	1	Control	2015-06-11	3366_1991_IMS15-930_F11_043.fsa	10	Hybrid	156A	ETNE_10	NA	14.25
931	20-17	34	35	0.89	1	Control	2015-06-11	3366_1991_IMS15-931_G11_042.fsa	18	Wild	ETNE_6	ETNE_12	NA	9.9
932	20-17	37	49	0.97	1	Control	2015-06-11	3366_1991_IMS15-932_H11_041.fsa	4	Hybrid	32CB	ETNE_7	NA	13.85
933	20-17	39	64	1.08	1	Control	2015-06-11	3366_1991_IMS15-933_A12_048.fsa	11	Farm	321D	EE05	NA	14.65
934	20-17	39	59	0.99	1	Control	2015-06-11	3366_1991_IMS15-934_B12_047.fsa	3	Farm	32CB	1183	NA	14.05
935	20-17	39	61	1.03	1	Control	2015-06-11	3366_1991_IMS15-935_C12_046.fsa	10	Hybrid	156A	ETNE_10	NA	14.25
936	20-17	37	46	0.91	1	Control	2015-06-11	3366_1991_IMS15-936_D12_045.fsa	17	Wild	ETNE_5	ETNE_10	NA	17.85
937	20-17	34	40	1.02	1	Control	2015-06-11	3366_1991_IMS15-937_E12_044.fsa	17	Wild	ETNE_5	ETNE_10	NA	17.85
938	20-17	37	59	1.16	1	Control	2015-06-11	3366_1991_IMS15-938_F12_043.fsa	8	Hybrid	0	ETNE_9	NA	14.3
939	20-17	37	56	1.11	1	Control	2015-06-11	3366_1991_IMS15-939_G12_042.fsa	8	Hybrid	0	ETNE_9	NA	14.3
940	20-17	39	67	1.13	1	Control	2015-06-11	3366_1991_IMS15-940_H12_041.fsa	8	Hybrid	0	ETNE_9	NA	14.3
941	20-17	35	46	1.07	1	Control	2015-06-11	3366_1992_IMS15-941_A01_008.fsa	11	Farm	321D	EE05	NA	14.65
942	20-17	38	55	1	1	Control	2015-06-11	3366_1992_IMS15-942_B01_007.fsa	12	Hybrid	321D	ETNE_12	NA	14.25
943	20-17	37	52	1.03	1	Control	2015-06-11	3366_1992_IMS15-943_D01_005.fsa	14	Wild	ETNE_2	ETNE_7	NA	18.7
944	20-17	38	58	1.06	1	Control	2015-06-11	3366_1992_IMS15-944_E01_004.fsa	5	Farm	2009	0CE3	NA	14.85
945	20-17	37	51	1.01	1	Control	2015-06-11	3366_1992_IMS15-945_F01_003.fsa	5	Farm	2009	0CE3	NA	14.85
946	20-17	30	32	1.19	1	Control	2015-06-11	3366_1992_IMS15-946_G01_002.fsa	16	Wild	ETNE_4	ETNE_9	NA	15.15
947	20-17	37	40	0.79	1	Control	2015-06-11	3366_1992_IMS15-947_H01_001.fsa	14	Wild	ETNE_2	ETNE_7	NA	18.7
948	20-17	35	41	0.96	1	Control	2015-06-11	3366_1992_IMS15-948_A02_008.fsa	18	Wild	ETNE_6	ETNE_12	NA	9.9
949	20-17	37	53	1.05	1	Control	2015-06-11	3366_1992_IMS15-949_B02_007.fsa	6	Hybrid	2009	ETNE_8	NA	14.1
950	20-17	37	54	1.07	1	Control	2015-06-11	3366_1992_IMS15-950_C02_006.fsa	12	Hybrid	321D	ETNE_12	NA	14.25
951	20-17	34	39	0.99	1	Control	2015-06-11	3366_1992_IMS15-951_D02_005.fsa	6	Hybrid	2009	ETNE_8	NA	14.1
952	20-17	31	29	0.97	1	Control	2015-06-11	3366_1992_IMS15-952_E02_004.fsa	7	Farm	0	2B75	NA	15
953	20-17	30	30	1.11	1	Control	2015-06-11	3366_1992_IMS15-953_F02_003.fsa	7	Farm	0	2B75	NA	15
954	20-17	38	50	0.91	1	Control	2015-06-11	3366_1992_IMS15-954_G02_002.fsa	4	Hybrid	32CB	ETNE_7	NA	13.85
955	20-17	36	41	0.88	1	Control	2015-06-11	3366_1992_IMS15-955_H02_001.fsa	15	Wild	ETNE_3	ETNE_8	NA	11.6
956	20-17	37	49	0.97	1	Control	2015-06-11	3366_1992_IMS15-956_A03_016.fsa	16	Wild	ETNE_4	ETNE_9	NA	15.15
957	20-17	29	21	0.86	1	Control	2015-06-11	3366_1992_IMS15-957_B03_015.fsa	18	Wild	ETNE_6	ETNE_12	NA	9.9
958	20-17	32	28	0.85	1	Control	2015-06-11	3366_1992_IMS15-958_C03_014.fsa	6	Hybrid	2009	ETNE_8	NA	14.1
959	20-17	30	25	0.93	1	Control	2015-06-11	3366_1992_IMS15-959_D03_013.fsa	18	Wild	ETNE_6	ETNE_12	NA	9.9
960	20-17	28	21	0.96	1	Control	2015-06-11	3366_1992_IMS15-960_E03_012.fsa	18	Wild	ETNE_6	ETNE_12	NA	9.9
961	20-17	29	20	0.82	1	Control	2015-06-11	3367_1992_IMS15-961_G03_010.fsa	14	Wild	ETNE_2	ETNE_7	NA	18.7
962	20-17	40	62	0.97	1	Control	2015-06-11	3367_1992_IMS15-962_H03_009.fsa	14	Wild	ETNE_2	ETNE_7	NA	18.7
963	20-17	39	62	1.05	1	Control	2015-06-11	3367_1992_IMS15-963_A04_016.fsa	3	Farm	32CB	1183	NA	14.05
964	20-17	38	57	1.04	1	Control	2015-06-11	3367_1992_IMS15-964_B04_015.fsa	8	Hybrid	0	ETNE_9	NA	14.3
965	20-17	39	65	1.1	1	Control	2015-06-11	3367_1992_IMS15-965_C04_014.fsa	9	Farm	156A	1936	NA	14.2
966	20-17	39	55	0.93	1	Control	2015-06-11	3367_1992_IMS15-966_D04_013.fsa	17	Wild	ETNE_5	ETNE_10	NA	17.85
967	20-17	38	54	0.98	1	Control	2015-06-11	3367_1992_IMS15-967_E04_012.fsa	15	Wild	ETNE_3	ETNE_8	NA	11.6
968	20-17	40	66	1.03	1	Control	2015-06-11	3367_1992_IMS15-968_F04_011.fsa	11	Farm	321D	EE05	NA	14.65
969	20-17	40	65	1.02	1	Control	2015-06-11	3367_1992_IMS15-969_G04_010.fsa	5	Farm	2009	0CE3	NA	14.85
970	20-17	38	54	0.98	1	Control	2015-06-11	3367_1992_IMS15-970_H04_009.fsa	4	Hybrid	32CB	ETNE_7	NA	13.85
971	20-17	38	55	1	1	Control	2015-06-11	3367_1992_IMS15-971_A05_024.fsa	11	Farm	321D	EE05	NA	14.65
972	20-17	38	57	1.04	1	Control	2015-06-11	3367_1992_IMS15-972_B05_023.fsa	6	Hybrid	2009	ETNE_8	NA	14.1
973	20-17	32	31	0.95	1	Control	2015-06-11	3367_1992_IMS15-973_C05_022.fsa	7	Farm	0	2B75	NA	15
974	20-17	39	56	0.94	1	Control	2015-06-11	3367_1992_IMS15-974_D05_021.fsa	17	Wild	ETNE_5	ETNE_10	NA	17.85
975	20-17	38	62	1.13	1	Control	2015-06-11	3367_1992_IMS15-975_E05_020.fsa	8	Hybrid	0	ETNE_9	NA	14.3
976	20-17	38	56	1.02	1	Control	2015-06-11	3367_1992_IMS15-976_F05_019.fsa	6	Hybrid	2009	ETNE_8	NA	14.1
977	20-17	35	42	0.98	1	Control	2015-06-11	3367_1992_IMS15-977_G05_018.fsa	16	Wild	ETNE_4	ETNE_9	NA	15.15
978	20-17	41	67	0.97	1	Control	2015-06-11	3367_1992_IMS15-978_H05_017.fsa	17	Wild	ETNE_5	ETNE_10	NA	17.85
979	20-17	39	61	1.03	1	Control	2015-06-11	3367_1992_IMS15-979_A06_024.fsa	5	Farm	2009	0CE3	NA	14.85
980	20-17	37	54	1.07	1	Control	2015-06-11	3367_1992_IMS15-980_B06_023.fsa	9	Farm	156A	1936	NA	14.2
981	20-17	38	55	1	1	Control	2015-06-11	3367_1992_IMS15-981_C06_022.fsa	16	Wild	ETNE_4	ETNE_9	NA	15.15
982	20-17	34	45	1.14	1	Control	2015-06-11	3367_1992_IMS15-982_D06_021.fsa	9	Farm	156A	1936	NA	14.2
983	20-17	36	47	1.01	1	Control	2015-06-11	3367_1992_IMS15-983_E06_020.fsa	11	Farm	321D	EE05	NA	14.65
984	20-17	37	51	1.01	1	Control	2015-06-11	3367_1992_IMS15-984_F06_019.fsa	16	Wild	ETNE_4	ETNE_9	NA	15.15
985	20-17	32	36	1.1	1	Control	2015-06-11	3367_1992_IMS15-985_G06_018.fsa	12	Hybrid	321D	ETNE_12	NA	14.25
986	20-17	37	50	0.99	1	Control	2015-06-11	3367_1992_IMS15-986_H06_017.fsa	6	Hybrid	2009	ETNE_8	NA	14.1
987	20-17	33	39	1.09	1	Control	2015-06-11	3367_1992_IMS15-987_A07_032.fsa	18	Wild	ETNE_6	ETNE_12	NA	9.9
988	20-17	37	43	0.85	1	Control	2015-06-11	3367_1992_IMS15-988_B07_031.fsa	10	Hybrid	156A	ETNE_10	NA	14.25
989	20-17	36	49	1.05	1	Control	2015-06-11	3367_1992_IMS15-989_C07_030.fsa	7	Farm	0	2B75	NA	15
990	20-17	38	61	1.11	1	Control	2015-06-11	3367_1992_IMS15-990_D07_029.fsa	7	Farm	0	2B75	NA	15
991	20-17	33	34	0.95	1	Control	2015-06-11	3367_1992_IMS15-991_E07_028.fsa	15	Wild	ETNE_3	ETNE_8	NA	11.6
992	20-17	40	67	1.05	1	Control	2015-06-11	3367_1992_IMS15-992_F07_027.fsa	8	Hybrid	0	ETNE_9	NA	14.3
993	20-17	38	54	0.98	1	Control	2015-06-11	3367_1992_IMS15-993_G07_026.fsa	8	Hybrid	0	ETNE_9	NA	14.3
994	20-17	39	55	0.93	1	Control	2015-06-11	3367_1992_IMS15-994_H07_025.fsa	17	Wild	ETNE_5	ETNE_10	NA	17.85
995	20-17	33	39	1.09	1	Control	2015-06-11	3367_1992_IMS15-995_A08_032.fsa	3	Farm	32CB	1183	NA	14.05
996	20-17	27	19	0.97	1	Control	2015-06-11	3367_1992_IMS15-996_B08_031.fsa	18	Wild	ETNE_6	ETNE_12	NA	9.9
997	20-17	33	38	1.06	1	Control	2015-06-11	3367_1992_IMS15-997_C08_030.fsa	18	Wild	ETNE_6	ETNE_12	NA	9.9
998	20-17	40	68	1.06	1	Control	2015-06-11	3367_1992_IMS15-998_D08_029.fsa	9	Farm	156A	1936	NA	14.2
999	20-17	37	46	0.91	1	Control	2015-06-11	3367_1992_IMS15-999_E08_028.fsa	15	Wild	ETNE_3	ETNE_8	NA	11.6
1000	20-17	37	48	0.95	1	Control	2015-06-11	3367_1992_IMS15-1000_F08_027.fsa	10	Hybrid	156A	ETNE_10	NA	14.25
1001	20-17	33	42	1.17	1	Control	2015-06-11	3367_1992_IMS15-1001_G08_026.fsa	7	Farm	0	2B75	NA	15
1002	20-17	36	42	0.9	1	Control	2015-06-11	3367_1992_IMS15-1002_H08_025.fsa	10	Hybrid	156A	ETNE_10	NA	14.25
1003	20-17	36	43	0.92	1	Control	2015-06-11	3367_1992_IMS15-1003_A09_040.fsa	10	Hybrid	156A	ETNE_10	NA	14.25
1004	20-17	40	65	1.02	1	Control	2015-06-11	3367_1992_IMS15-1004_B09_039.fsa	3	Farm	32CB	1183	NA	14.05
1005	20-17	40	59	0.92	1	Control	2015-06-11	3367_1992_IMS15-1005_C09_038.fsa	17	Wild	ETNE_5	ETNE_10	NA	17.85
1006	20-17	39	60	1.01	1	Control	2015-06-11	3367_1992_IMS15-1006_D09_037.fsa	3	Farm	32CB	1183	NA	14.05
1007	20-17	39	60	1.01	1	Control	2015-06-11	3367_1992_IMS15-1007_E09_036.fsa	16	Wild	ETNE_4	ETNE_9	NA	15.15
1008	20-17	46	45	0.46	1	Control	2015-06-11	3367_1992_IMS15-1008_F09_035.fsa	6	Hybrid	2009	ETNE_8	NA	14.1
1009	20-17	41	72	1.04	1	Control	2015-06-11	3367_1992_IMS15-1009_G09_034.fsa	7	Farm	0	2B75	NA	15
1010	20-17	34	38	0.97	1	Control	2015-06-11	3367_1992_IMS15-1010_H09_033.fsa	15	Wild	ETNE_3	ETNE_8	NA	11.6
1011	20-17	33	33	0.92	1	Control	2015-06-11	3367_1992_IMS15-1011_A10_040.fsa	10	Hybrid	156A	ETNE_10	NA	14.25
1012	20-17	40	68	1.06	1	Control	2015-06-11	3367_1992_IMS15-1012_B10_039.fsa	4	Hybrid	32CB	ETNE_7	NA	13.85
1013	20-17	39	61	1.03	1	Control	2015-06-11	3367_1992_IMS15-1013_C10_038.fsa	5	Farm	2009	0CE3	NA	14.85
1014	20-17	41	71	1.03	1	Control	2015-06-11	3367_1992_IMS15-1014_D10_037.fsa	7	Farm	0	2B75	NA	15
1015	20-17	38	51	0.93	1	Control	2015-06-11	3367_1992_IMS15-1015_E10_036.fsa	16	Wild	ETNE_4	ETNE_9	NA	15.15
1016	20-17	33	33	0.92	1	Control	2015-06-11	3367_1992_IMS15-1016_F10_035.fsa	6	Hybrid	2009	ETNE_8	NA	14.1
1017	20-17	42	83	1.12	1	Control	2015-06-11	3367_1992_IMS15-1017_G10_034.fsa	14	Wild	ETNE_2	ETNE_7	NA	18.7
1018	20-17	40	65	1.02	1	Control	2015-06-11	3367_1992_IMS15-1018_H10_033.fsa	11	Farm	321D	EE05	NA	14.65
1019	20-17	32	34	1.04	1	Control	2015-06-11	3367_1992_IMS15-1019_A11_048.fsa	15	Wild	ETNE_3	ETNE_8	NA	11.6
1020	20-17	38	51	0.93	1	Control	2015-06-11	3367_1992_IMS15-1020_B11_047.fsa	17	Wild	ETNE_5	ETNE_10	NA	17.85
1021	20-17	39	50	0.84	1	Control	2015-06-11	3367_1992_IMS15-1021_C11_046.fsa	10	Hybrid	156A	ETNE_10	NA	14.25
1022	20-17	34	51	1.3	1	Control	2015-06-11	3367_1992_IMS15-1022_D11_045.fsa	16	Wild	ETNE_4	ETNE_9	NA	15.15
1023	20-17	40	65	1.02	1	Control	2015-06-11	3367_1992_IMS15-1023_E11_044.fsa	3	Farm	32CB	1183	NA	14.05
1024	20-17	37	50	0.99	1	Control	2015-06-11	3367_1992_IMS15-1024_F11_043.fsa	4	Hybrid	32CB	ETNE_7	NA	13.85
1025	20-17	38	49	0.89	1	Control	2015-06-11	3367_1992_IMS15-1025_G11_042.fsa	6	Hybrid	2009	ETNE_8	NA	14.1
1026	20-17	37	55	1.09	1	Control	2015-06-11	3367_1992_IMS15-1026_H11_041.fsa	5	Farm	2009	0CE3	NA	14.85
1027	20-17	37	43	0.85	1	Control	2015-06-11	3367_1992_IMS15-1027_A12_048.fsa	15	Wild	ETNE_3	ETNE_8	NA	11.6
1028	20-17	32	35	1.07	1	Control	2015-06-11	3367_1992_IMS15-1028_B12_047.fsa	10	Hybrid	156A	ETNE_10	NA	14.25
1029	20-17	32	28	0.85	1	Control	2015-06-11	3367_1992_IMS15-1029_C12_046.fsa	18	Wild	ETNE_6	ETNE_12	NA	9.9
1030	20-17	37	44	0.87	1	Control	2015-06-11	3367_1992_IMS15-1030_D12_045.fsa	15	Wild	ETNE_3	ETNE_8	NA	11.6
1031	20-17	33	35	0.97	1	Control	2015-06-11	3367_1992_IMS15-1031_E12_044.fsa	15	Wild	ETNE_3	ETNE_8	NA	11.6
1032	20-17	NA	NA	NA	0	Control	2015-05-07	3367_1992_IMS15-1032_F12_043.fsa	16	Wild	ETNE_4	ETNE_9	NA	15.15
1033	20-17	NA	NA	NA	0	Control	2015-05-08	3367_1992_IMS15-1033_G12_042.fsa	6	Hybrid	2009	ETNE_8	NA	14.1
1034	20-17	NA	NA	NA	0	Control	2015-05-09	3367_1992_IMS15-1034_H12_041.fsa	14	Wild	ETNE_2	ETNE_7	NA	18.7
1035	20-17	NA	NA	NA	0	Control	2015-05-16	3367_2021_IMS15-1035_A01_008.fsa	NA	NA	NA	NA	NA	NA
1036	20-17	NA	NA	NA	0	Control	2015-05-16	3367_2021_IMS15-1036_B01_007.fsa	12	Hybrid	321D	ETNE_12	NA	14.25
1037	20-17	NA	NA	NA	0	Control	2015-05-16	3367_2021_IMS15-1037_C01_006.fsa	17	Wild	ETNE_5	ETNE_10	NA	17.85
1038	20-17	NA	NA	NA	0	Control	2015-05-17	3367_2021_IMS15-1038_D01_005.fsa	17	Wild	ETNE_5	ETNE_10	NA	17.85
1039	20-17	NA	NA	NA	0	Control	2015-05-17	3367_2021_IMS15-1039_E01_004.fsa	17	Wild	ETNE_5	ETNE_10	NA	17.85
1040	20-17	NA	NA	NA	0	Control	2015-05-17	3367_2021_IMS15-1040_F01_003.fsa	18	Wild	ETNE_6	ETNE_12	NA	9.9
1041	20-17	NA	NA	NA	0	Control	2015-05-22	3368_2021_IMS15-1041_H01_001.fsa	14	Wild	ETNE_2	ETNE_7	NA	18.7
1042	20-17	NA	NA	NA	0	Control	2015-05-22	3368_2021_IMS15-1042_A02_008.fsa	3	Farm	32CB	1183	NA	14.05
1043	20-17	NA	NA	NA	0	Control	2015-05-22	3368_2021_IMS15-1043_B02_007.fsa	NA	NA	NA	NA	NA	NA
1044	20-17	NA	NA	NA	0	Control	2015-05-23	3368_2021_IMS15-1044_C02_006.fsa	5	Farm	2009	0CE3	NA	14.85
1045	20-17	NA	NA	NA	0	Control	2015-05-27	3368_2021_IMS15-1045_D02_005.fsa	18	Wild	ETNE_6	ETNE_12	NA	9.9
1046	20-17	NA	NA	NA	0	Control	2015-05-29	3368_2021_IMS15-1046_E02_004.fsa	9	Farm	156A	1936	NA	14.2
1047	20-17	NA	NA	NA	0	Control	2015-05-30	3368_2021_IMS15-1047_F02_003.fsa	3	Farm	32CB	1183	NA	14.05
1048	20-17	NA	NA	NA	0	Control	2015-05-30	3368_2021_IMS15-1048_G02_002.fsa	6	Hybrid	2009	ETNE_8	NA	14.1
1049	20-17	NA	NA	NA	0	Control	2015-05-31	3368_2021_IMS15-1049_H02_001.fsa	8	Hybrid	0	ETNE_9	NA	14.3
1050	20-17	NA	NA	NA	0	Control	2015-05-31	3368_2021_IMS15-1050_A03_016.fsa	NA	NA	NA	NA	NA	NA
1051	20-17	NA	NA	NA	0	Control	2015-05-31	3368_2021_IMS15-1051_B03_015.fsa	9	Farm	156A	1936	NA	14.2
1052	20-17	NA	NA	NA	0	Control	2015-06-01	3368_2021_IMS15-1052_C03_014.fsa	8	Hybrid	0	ETNE_9	NA	14.3
1053	20-17	NA	NA	NA	0	Control	2015-06-01	3368_2021_IMS15-1053_D03_013.fsa	5	Farm	2009	0CE3	NA	14.85
1054	20-17	NA	NA	NA	0	Control	2015-06-02	3368_2021_IMS15-1054_E03_012.fsa	9	Farm	156A	1936	NA	14.2
1055	20-17	NA	NA	NA	0	Control	2015-06-03	3368_2021_IMS15-1055_F03_011.fsa	8	Hybrid	0	ETNE_9	NA	14.3
1056	20-17	NA	NA	NA	0	Control	2015-06-03	3368_2021_IMS15-1056_G03_010.fsa	15	Wild	ETNE_3	ETNE_8	NA	11.6
1057	20-17	NA	NA	NA	0	Control	2015-06-04	3368_2021_IMS15-1057_H03_009.fsa	15	Wild	ETNE_3	ETNE_8	NA	11.6
1058	20-17	NA	NA	NA	0	Control	2015-06-04	3368_2021_IMS15-1058_A04_016.fsa	8	Hybrid	0	ETNE_9	NA	14.3
1059	20-17	NA	NA	NA	0	Control	2015-06-05	3368_2021_IMS15-1059_B04_015.fsa	9	Farm	156A	1936	NA	14.2
1060	20-17	NA	NA	NA	0	Control	2015-06-06	3368_2021_IMS15-1060_C04_014.fsa	15	Wild	ETNE_3	ETNE_8	NA	11.6
1061	20-17	NA	NA	NA	0	Control	2015-06-07	3368_2021_IMS15-1061_D04_013.fsa	18	Wild	ETNE_6	ETNE_12	NA	9.9
1062	20-17	NA	NA	NA	0	Control	2015-06-09	3368_2021_IMS15-1062_E04_012.fsa	NA	NA	NA	NA	NA	NA
1063	20-17	NA	NA	NA	0	Control	2015-06-09	3368_2021_IMS15-1063_F04_011.fsa	NA	NA	NA	NA	NA	NA
1064	20-17	NA	NA	NA	0	Control	2015-05-19	3368_2021_IMS15-1064_G04_010.fsa	4	Hybrid	32CB	ETNE_7	NA	13.85
1065	20-17	NA	NA	NA	0	Control	2015-05-19	3368_2021_IMS15-1065_H04_009.fsa	5	Farm	2009	0CE3	NA	14.85
1066	20-17	NA	NA	NA	0	Control	2015-05-19	3368_2021_IMS15-1066_A05_024.fsa	NA	NA	NA	NA	NA	NA
1067	20-18	NA	NA	NA	0	Control	2015-04-27	3368_2021_IMS15-1067_B05_023.fsa	6	Hybrid	2009	ETNE_8	NA	14.1
1068	20-18	NA	NA	NA	0	Control	2015-05-07	3368_2021_IMS15-1068_C05_022.fsa	6	Hybrid	2009	ETNE_8	NA	14.1
1069	20-18	NA	NA	NA	0	Control	2015-05-07	3368_2021_IMS15-1069_D05_021.fsa	7	Farm	0	2B75	NA	15
1070	20-18	NA	NA	NA	0	Control	2015-05-07	3368_2021_IMS15-1070_E05_020.fsa	12	Hybrid	321D	ETNE_12	NA	14.25
1071	20-18	NA	NA	NA	0	Control	2015-05-07	3368_2021_IMS15-1071_F05_019.fsa	4	Hybrid	32CB	ETNE_7	NA	13.85
1072	20-18	NA	NA	NA	0	Control	2015-05-07	3368_2021_IMS15-1072_G05_018.fsa	16	Wild	ETNE_4	ETNE_9	NA	15.15
1073	20-18	NA	NA	NA	0	Control	2015-05-09	3368_2021_IMS15-1073_H05_017.fsa	14	Wild	ETNE_2	ETNE_7	NA	18.7
1074	20-18	NA	NA	NA	0	Control	2015-05-10	3368_2021_IMS15-1074_A06_024.fsa	14	Wild	ETNE_2	ETNE_7	NA	18.7
1075	20-18	NA	NA	NA	0	Control	2015-05-12	3368_2021_IMS15-1075_B06_023.fsa	17	Wild	ETNE_5	ETNE_10	NA	17.85
1076	20-18	NA	NA	NA	0	Control	2015-05-12	3368_2021_IMS15-1076_C06_022.fsa	12	Hybrid	321D	ETNE_12	NA	14.25
1077	20-18	NA	NA	NA	0	Control	2015-05-12	3368_2021_IMS15-1077_D06_021.fsa	3	Farm	32CB	1183	NA	14.05
1078	20-18	NA	NA	NA	0	Control	2015-05-16	3368_2021_IMS15-1078_E06_020.fsa	14	Wild	ETNE_2	ETNE_7	NA	18.7
1079	20-18	NA	NA	NA	0	Control	2015-05-16	3368_2021_IMS15-1079_F06_019.fsa	11	Farm	321D	EE05	NA	14.65
1080	20-18	NA	NA	NA	0	Control	2015-05-16	3368_2021_IMS15-1080_G06_018.fsa	NA	NA	NA	NA	NA	NA
1081	20-18	NA	NA	NA	0	Control	2015-05-17	3368_2021_IMS15-1081_H06_017.fsa	18	Wild	ETNE_6	ETNE_12	NA	9.9
1082	20-18	NA	NA	NA	0	Control	2015-05-17	3368_2021_IMS15-1082_A07_032.fsa	18	Wild	ETNE_6	ETNE_12	NA	9.9
1083	20-18	NA	NA	NA	0	Control	2015-05-18	3368_2021_IMS15-1083_B07_031.fsa	11	Farm	321D	EE05	NA	14.65
1084	20-18	NA	NA	NA	0	Control	2015-05-19	3368_2021_IMS15-1084_C07_030.fsa	NA	NA	NA	NA	NA	NA
1085	20-17	NA	NA	NA	0	Control	2015-05-20	3368_2021_IMS15-1085_D07_029.fsa	11	Farm	321D	EE05	NA	14.65
1086	20-18	NA	NA	NA	0	Control	2015-05-22	3368_2021_IMS15-1086_E07_028.fsa	7	Farm	0	2B75	NA	15
1087	20-18	NA	NA	NA	0	Control	2015-05-22	3368_2021_IMS15-1087_F07_027.fsa	17	Wild	ETNE_5	ETNE_10	NA	17.85
1088	20-18	NA	NA	NA	0	Control	2015-05-23	3368_2021_IMS15-1088_G07_026.fsa	18	Wild	ETNE_6	ETNE_12	NA	9.9
1089	20-18	NA	NA	NA	0	Control	2015-05-25	3368_2021_IMS15-1089_H07_025.fsa	8	Hybrid	0	ETNE_9	NA	14.3
1090	20-18	NA	NA	NA	0	Control	2015-05-26	3368_2021_IMS15-1090_A08_032.fsa	4	Hybrid	32CB	ETNE_7	NA	13.85
1091	20-18	NA	NA	NA	0	Control	2015-05-26	3368_2021_IMS15-1091_B08_031.fsa	7	Farm	0	2B75	NA	15
1092	20-18	NA	NA	NA	0	Control	2015-05-27	3368_2021_IMS15-1092_C08_030.fsa	18	Wild	ETNE_6	ETNE_12	NA	9.9
1093	20-18	NA	NA	NA	0	Control	2015-05-27	3368_2021_IMS15-1093_D08_029.fsa	9	Farm	156A	1936	NA	14.2
1094	20-18	NA	NA	NA	0	Control	2015-05-27	3368_2021_IMS15-1094_E08_028.fsa	NA	NA	NA	NA	NA	NA
1095	20-18	NA	NA	NA	0	Control	2015-05-28	3368_2021_IMS15-1095_F08_027.fsa	18	Wild	ETNE_6	ETNE_12	NA	9.9
1096	20-18	NA	NA	NA	0	Control	2015-05-28	3368_2021_IMS15-1096_G08_026.fsa	16	Wild	ETNE_4	ETNE_9	NA	15.15
1097	20-18	NA	NA	NA	0	Control	2015-05-28	3368_2021_IMS15-1097_H08_025.fsa	15	Wild	ETNE_3	ETNE_8	NA	11.6
1099	20-18	NA	NA	NA	0	Control	2015-05-29	3368_2021_IMS15-1099_B09_039.fsa	18	Wild	ETNE_6	ETNE_12	NA	9.9
1100	20-18	NA	NA	NA	0	Control	2015-05-30	3368_2021_IMS15-1100_C09_038.fsa	16	Wild	ETNE_4	ETNE_9	NA	15.15
1101	20-18	NA	NA	NA	0	Control	2015-05-30	3368_2021_IMS15-1101_D09_037.fsa	NA	NA	NA	NA	NA	NA
1102	20-18	NA	NA	NA	0	Control	2015-05-30	3368_2021_IMS15-1102_E09_036.fsa	9	Farm	156A	1936	NA	14.2
1103	20-18	NA	NA	NA	0	Control	2015-05-31	3368_2021_IMS15-1103_F09_035.fsa	18	Wild	ETNE_6	ETNE_12	NA	9.9
1104	20-18	NA	NA	NA	0	Control	2015-05-31	3368_2021_IMS15-1104_G09_034.fsa	15	Wild	ETNE_3	ETNE_8	NA	11.6
1105	20-18	NA	NA	NA	0	Control	2015-05-31	3368_2021_IMS15-1105_H09_033.fsa	16	Wild	ETNE_4	ETNE_9	NA	15.15
1107	20-18	NA	NA	NA	0	Control	2015-06-01	3368_2021_IMS15-1107_B10_039.fsa	6	Hybrid	2009	ETNE_8	NA	14.1
1108	20-18	NA	NA	NA	0	Control	2015-06-02	3368_2021_IMS15-1108_C10_038.fsa	18	Wild	ETNE_6	ETNE_12	NA	9.9
1109	20-18	NA	NA	NA	0	Control	2015-06-03	3368_2021_IMS15-1109_D10_037.fsa	15	Wild	ETNE_3	ETNE_8	NA	11.6
1110	20-18	NA	NA	NA	0	Control	Empty	3368_2021_IMS15-1110_E10_036.fsa	NA	NA	NA	NA	NA	NA
1111	20-18	NA	NA	NA	0	Control	2015-06-03	3368_2021_IMS15-1111_F10_035.fsa	15	Wild	ETNE_3	ETNE_8	NA	11.6
1112	20-18	NA	NA	NA	0	Control	2015-06-04	3368_2021_IMS15-1112_G10_034.fsa	18	Wild	ETNE_6	ETNE_12	NA	9.9
1113	20-18	NA	NA	NA	0	Control	2015-06-05	3368_2021_IMS15-1113_H10_033.fsa	15	Wild	ETNE_3	ETNE_8	NA	11.6
1114	20-18	NA	NA	NA	0	Control	2015-06-07	3368_2021_IMS15-1114_A11_048.fsa	8	Hybrid	0	ETNE_9	NA	14.3
1115	20-18	NA	NA	NA	0	Control	2015-06-09	3368_2021_IMS15-1115_B11_047.fsa	NA	NA	NA	NA	NA	NA
1116	20-18	NA	NA	NA	0	Control	2015-06-10	3368_2021_IMS15-1116_C11_046.fsa	17	Wild	ETNE_5	ETNE_10	NA	17.85
1117	20-18	NA	NA	NA	0	Control	2015-06-10	3368_2021_IMS15-1117_D11_045.fsa	18	Wild	ETNE_6	ETNE_12	NA	9.9
1118	72-1-5	NA	NA	NA	0	Pred	2015-04-21	3368_2021_IMS15-1118_E11_044.fsa	17	Wild	ETNE_5	ETNE_10	No	17.85
1119	72-1-6	NA	NA	NA	0	No.Pred	2015-04-21	3368_2021_IMS15-1119_F11_043.fsa	18	Wild	ETNE_6	ETNE_12	Yes	9.9
1120	72-1-6	NA	NA	NA	0	No.Pred	2015-04-21	3368_2021_IMS15-1120_G11_042.fsa	14	Wild	ETNE_2	ETNE_7	Yes	18.7
1121	72-2-6	NA	NA	NA	0	Pred	2015-04-21	3368_2021_IMS15-1121_H11_041.fsa	8	Hybrid	0	ETNE_9	Yes	14.3
1122	72-2-6	NA	NA	NA	0	Pred	2015-04-21	3368_2021_IMS15-1122_A12_048.fsa	15	Wild	ETNE_3	ETNE_8	Yes	11.6
1123	72-1-5	NA	NA	NA	0	Pred	NA	NA	3	Farm	32CB	1183	No	14.05
1124	72-1-5	NA	NA	NA	0	Pred	NA	NA	3	Farm	32CB	1183	No	14.05
1125	72-1-5	NA	NA	NA	0	Pred	NA	NA	3	Farm	32CB	1183	No	14.05
1126	72-1-5	NA	NA	NA	0	Pred	NA	NA	3	Farm	32CB	1183	No	14.05
1127	72-1-5	NA	NA	NA	0	Pred	NA	NA	3	Farm	32CB	1183	No	14.05
1128	72-1-5	NA	NA	NA	0	Pred	NA	NA	3	Farm	32CB	1183	No	14.05
1129	72-1-5	NA	NA	NA	0	Pred	NA	NA	3	Farm	32CB	1183	No	14.05
1130	72-1-5	NA	NA	NA	0	Pred	NA	NA	3	Farm	32CB	1183	No	14.05
1131	72-1-5	NA	NA	NA	0	Pred	NA	NA	3	Farm	32CB	1183	No	14.05
1132	72-1-5	NA	NA	NA	0	Pred	NA	NA	3	Farm	32CB	1183	No	14.05
1133	72-1-5	NA	NA	NA	0	Pred	NA	NA	3	Farm	32CB	1183	No	14.05
1134	72-1-5	NA	NA	NA	0	Pred	NA	NA	3	Farm	32CB	1183	No	14.05
1135	72-1-5	NA	NA	NA	0	Pred	NA	NA	3	Farm	32CB	1183	No	14.05
1136	72-1-5	NA	NA	NA	0	Pred	NA	NA	3	Farm	32CB	1183	No	14.05
1137	72-1-5	NA	NA	NA	0	Pred	NA	NA	3	Farm	32CB	1183	No	14.05
1138	72-1-5	NA	NA	NA	0	Pred	NA	NA	3	Farm	32CB	1183	No	14.05
1139	72-1-5	NA	NA	NA	0	Pred	NA	NA	3	Farm	32CB	1183	No	14.05
1140	72-1-5	NA	NA	NA	0	Pred	NA	NA	3	Farm	32CB	1183	No	14.05
1141	72-1-5	NA	NA	NA	0	Pred	NA	NA	3	Farm	32CB	1183	No	14.05
1142	72-1-5	NA	NA	NA	0	Pred	NA	NA	3	Farm	32CB	1183	No	14.05
1143	72-1-5	NA	NA	NA	0	Pred	NA	NA	3	Farm	32CB	1183	No	14.05
1144	72-1-5	NA	NA	NA	0	Pred	NA	NA	3	Farm	32CB	1183	No	14.05
1145	72-1-5	NA	NA	NA	0	Pred	NA	NA	3	Farm	32CB	1183	No	14.05
1146	72-1-5	NA	NA	NA	0	Pred	NA	NA	3	Farm	32CB	1183	No	14.05
1147	72-1-5	NA	NA	NA	0	Pred	NA	NA	3	Farm	32CB	1183	No	14.05
1148	72-1-5	NA	NA	NA	0	Pred	NA	NA	3	Farm	32CB	1183	No	14.05
1149	72-1-5	NA	NA	NA	0	Pred	NA	NA	3	Farm	32CB	1183	No	14.05
1150	72-1-5	NA	NA	NA	0	Pred	NA	NA	3	Farm	32CB	1183	No	14.05
1151	72-1-5	NA	NA	NA	0	Pred	NA	NA	3	Farm	32CB	1183	No	14.05
1152	72-1-5	NA	NA	NA	0	Pred	NA	NA	3	Farm	32CB	1183	No	14.05
1153	72-1-5	NA	NA	NA	0	Pred	NA	NA	3	Farm	32CB	1183	No	14.05
1154	72-1-5	NA	NA	NA	0	Pred	NA	NA	3	Farm	32CB	1183	No	14.05
1155	72-1-5	NA	NA	NA	0	Pred	NA	NA	3	Farm	32CB	1183	No	14.05
1156	72-1-5	NA	NA	NA	0	Pred	NA	NA	3	Farm	32CB	1183	No	14.05
1157	72-1-5	NA	NA	NA	0	Pred	NA	NA	3	Farm	32CB	1183	No	14.05
1158	72-1-5	NA	NA	NA	0	Pred	NA	NA	4	Hybrid	32CB	ETNE_7	No	13.85
1159	72-1-5	NA	NA	NA	0	Pred	NA	NA	4	Hybrid	32CB	ETNE_7	No	13.85
1160	72-1-5	NA	NA	NA	0	Pred	NA	NA	4	Hybrid	32CB	ETNE_7	No	13.85
1161	72-1-5	NA	NA	NA	0	Pred	NA	NA	4	Hybrid	32CB	ETNE_7	No	13.85
1162	72-1-5	NA	NA	NA	0	Pred	NA	NA	4	Hybrid	32CB	ETNE_7	No	13.85
1163	72-1-5	NA	NA	NA	0	Pred	NA	NA	4	Hybrid	32CB	ETNE_7	No	13.85
1164	72-1-5	NA	NA	NA	0	Pred	NA	NA	4	Hybrid	32CB	ETNE_7	No	13.85
1165	72-1-5	NA	NA	NA	0	Pred	NA	NA	4	Hybrid	32CB	ETNE_7	No	13.85
1166	72-1-5	NA	NA	NA	0	Pred	NA	NA	4	Hybrid	32CB	ETNE_7	No	13.85
1167	72-1-5	NA	NA	NA	0	Pred	NA	NA	4	Hybrid	32CB	ETNE_7	No	13.85
1168	72-1-5	NA	NA	NA	0	Pred	NA	NA	4	Hybrid	32CB	ETNE_7	No	13.85
1169	72-1-5	NA	NA	NA	0	Pred	NA	NA	4	Hybrid	32CB	ETNE_7	No	13.85
1170	72-1-5	NA	NA	NA	0	Pred	NA	NA	4	Hybrid	32CB	ETNE_7	No	13.85
1171	72-1-5	NA	NA	NA	0	Pred	NA	NA	4	Hybrid	32CB	ETNE_7	No	13.85
1172	72-1-5	NA	NA	NA	0	Pred	NA	NA	4	Hybrid	32CB	ETNE_7	No	13.85
1173	72-1-5	NA	NA	NA	0	Pred	NA	NA	4	Hybrid	32CB	ETNE_7	No	13.85
1174	72-1-5	NA	NA	NA	0	Pred	NA	NA	4	Hybrid	32CB	ETNE_7	No	13.85
1175	72-1-5	NA	NA	NA	0	Pred	NA	NA	4	Hybrid	32CB	ETNE_7	No	13.85
1176	72-1-5	NA	NA	NA	0	Pred	NA	NA	4	Hybrid	32CB	ETNE_7	No	13.85
1177	72-1-5	NA	NA	NA	0	Pred	NA	NA	4	Hybrid	32CB	ETNE_7	No	13.85
1178	72-1-5	NA	NA	NA	0	Pred	NA	NA	4	Hybrid	32CB	ETNE_7	No	13.85
1179	72-1-5	NA	NA	NA	0	Pred	NA	NA	4	Hybrid	32CB	ETNE_7	No	13.85
1180	72-1-5	NA	NA	NA	0	Pred	NA	NA	4	Hybrid	32CB	ETNE_7	No	13.85
1181	72-1-5	NA	NA	NA	0	Pred	NA	NA	4	Hybrid	32CB	ETNE_7	No	13.85
1182	72-1-5	NA	NA	NA	0	Pred	NA	NA	4	Hybrid	32CB	ETNE_7	No	13.85
1183	72-1-5	NA	NA	NA	0	Pred	NA	NA	4	Hybrid	32CB	ETNE_7	No	13.85
1184	72-1-5	NA	NA	NA	0	Pred	NA	NA	4	Hybrid	32CB	ETNE_7	No	13.85
1185	72-1-5	NA	NA	NA	0	Pred	NA	NA	5	Farm	2009	0CE3	No	14.85
1186	72-1-5	NA	NA	NA	0	Pred	NA	NA	5	Farm	2009	0CE3	No	14.85
1187	72-1-5	NA	NA	NA	0	Pred	NA	NA	5	Farm	2009	0CE3	No	14.85
1188	72-1-5	NA	NA	NA	0	Pred	NA	NA	5	Farm	2009	0CE3	No	14.85
1189	72-1-5	NA	NA	NA	0	Pred	NA	NA	5	Farm	2009	0CE3	No	14.85
1190	72-1-5	NA	NA	NA	0	Pred	NA	NA	5	Farm	2009	0CE3	No	14.85
1191	72-1-5	NA	NA	NA	0	Pred	NA	NA	5	Farm	2009	0CE3	No	14.85
1192	72-1-5	NA	NA	NA	0	Pred	NA	NA	5	Farm	2009	0CE3	No	14.85
1193	72-1-5	NA	NA	NA	0	Pred	NA	NA	5	Farm	2009	0CE3	No	14.85
1194	72-1-5	NA	NA	NA	0	Pred	NA	NA	5	Farm	2009	0CE3	No	14.85
1195	72-1-5	NA	NA	NA	0	Pred	NA	NA	5	Farm	2009	0CE3	No	14.85
1196	72-1-5	NA	NA	NA	0	Pred	NA	NA	5	Farm	2009	0CE3	No	14.85
1197	72-1-5	NA	NA	NA	0	Pred	NA	NA	5	Farm	2009	0CE3	No	14.85
1198	72-1-5	NA	NA	NA	0	Pred	NA	NA	5	Farm	2009	0CE3	No	14.85
1199	72-1-5	NA	NA	NA	0	Pred	NA	NA	5	Farm	2009	0CE3	No	14.85
1200	72-1-5	NA	NA	NA	0	Pred	NA	NA	5	Farm	2009	0CE3	No	14.85
1201	72-1-5	NA	NA	NA	0	Pred	NA	NA	5	Farm	2009	0CE3	No	14.85
1202	72-1-5	NA	NA	NA	0	Pred	NA	NA	5	Farm	2009	0CE3	No	14.85
1203	72-1-5	NA	NA	NA	0	Pred	NA	NA	5	Farm	2009	0CE3	No	14.85
1204	72-1-5	NA	NA	NA	0	Pred	NA	NA	5	Farm	2009	0CE3	No	14.85
1205	72-1-5	NA	NA	NA	0	Pred	NA	NA	5	Farm	2009	0CE3	No	14.85
1206	72-1-5	NA	NA	NA	0	Pred	NA	NA	5	Farm	2009	0CE3	No	14.85
1207	72-1-5	NA	NA	NA	0	Pred	NA	NA	5	Farm	2009	0CE3	No	14.85
1208	72-1-5	NA	NA	NA	0	Pred	NA	NA	5	Farm	2009	0CE3	No	14.85
1209	72-1-5	NA	NA	NA	0	Pred	NA	NA	5	Farm	2009	0CE3	No	14.85
1210	72-1-5	NA	NA	NA	0	Pred	NA	NA	5	Farm	2009	0CE3	No	14.85
1211	72-1-5	NA	NA	NA	0	Pred	NA	NA	5	Farm	2009	0CE3	No	14.85
1212	72-1-5	NA	NA	NA	0	Pred	NA	NA	5	Farm	2009	0CE3	No	14.85
1213	72-1-5	NA	NA	NA	0	Pred	NA	NA	5	Farm	2009	0CE3	No	14.85
1214	72-1-5	NA	NA	NA	0	Pred	NA	NA	5	Farm	2009	0CE3	No	14.85
1215	72-1-5	NA	NA	NA	0	Pred	NA	NA	5	Farm	2009	0CE3	No	14.85
1216	72-1-5	NA	NA	NA	0	Pred	NA	NA	5	Farm	2009	0CE3	No	14.85
1217	72-1-5	NA	NA	NA	0	Pred	NA	NA	5	Farm	2009	0CE3	No	14.85
1218	72-1-5	NA	NA	NA	0	Pred	NA	NA	5	Farm	2009	0CE3	No	14.85
1219	72-1-5	NA	NA	NA	0	Pred	NA	NA	5	Farm	2009	0CE3	No	14.85
1220	72-1-5	NA	NA	NA	0	Pred	NA	NA	5	Farm	2009	0CE3	No	14.85
1221	72-1-5	NA	NA	NA	0	Pred	NA	NA	6	Hybrid	2009	ETNE_8	No	14.1
1222	72-1-5	NA	NA	NA	0	Pred	NA	NA	6	Hybrid	2009	ETNE_8	No	14.1
1223	72-1-5	NA	NA	NA	0	Pred	NA	NA	6	Hybrid	2009	ETNE_8	No	14.1
1224	72-1-5	NA	NA	NA	0	Pred	NA	NA	6	Hybrid	2009	ETNE_8	No	14.1
1225	72-1-5	NA	NA	NA	0	Pred	NA	NA	6	Hybrid	2009	ETNE_8	No	14.1
1226	72-1-5	NA	NA	NA	0	Pred	NA	NA	6	Hybrid	2009	ETNE_8	No	14.1
1227	72-1-5	NA	NA	NA	0	Pred	NA	NA	6	Hybrid	2009	ETNE_8	No	14.1
1228	72-1-5	NA	NA	NA	0	Pred	NA	NA	6	Hybrid	2009	ETNE_8	No	14.1
1229	72-1-5	NA	NA	NA	0	Pred	NA	NA	6	Hybrid	2009	ETNE_8	No	14.1
1230	72-1-5	NA	NA	NA	0	Pred	NA	NA	6	Hybrid	2009	ETNE_8	No	14.1
1231	72-1-5	NA	NA	NA	0	Pred	NA	NA	6	Hybrid	2009	ETNE_8	No	14.1
1232	72-1-5	NA	NA	NA	0	Pred	NA	NA	6	Hybrid	2009	ETNE_8	No	14.1
1233	72-1-5	NA	NA	NA	0	Pred	NA	NA	6	Hybrid	2009	ETNE_8	No	14.1
1234	72-1-5	NA	NA	NA	0	Pred	NA	NA	6	Hybrid	2009	ETNE_8	No	14.1
1235	72-1-5	NA	NA	NA	0	Pred	NA	NA	6	Hybrid	2009	ETNE_8	No	14.1
1236	72-1-5	NA	NA	NA	0	Pred	NA	NA	6	Hybrid	2009	ETNE_8	No	14.1
1237	72-1-5	NA	NA	NA	0	Pred	NA	NA	6	Hybrid	2009	ETNE_8	No	14.1
1238	72-1-5	NA	NA	NA	0	Pred	NA	NA	6	Hybrid	2009	ETNE_8	No	14.1
1239	72-1-5	NA	NA	NA	0	Pred	NA	NA	6	Hybrid	2009	ETNE_8	No	14.1
1240	72-1-5	NA	NA	NA	0	Pred	NA	NA	6	Hybrid	2009	ETNE_8	No	14.1
1241	72-1-5	NA	NA	NA	0	Pred	NA	NA	6	Hybrid	2009	ETNE_8	No	14.1
1242	72-1-5	NA	NA	NA	0	Pred	NA	NA	6	Hybrid	2009	ETNE_8	No	14.1
1243	72-1-5	NA	NA	NA	0	Pred	NA	NA	6	Hybrid	2009	ETNE_8	No	14.1
1244	72-1-5	NA	NA	NA	0	Pred	NA	NA	6	Hybrid	2009	ETNE_8	No	14.1
1245	72-1-5	NA	NA	NA	0	Pred	NA	NA	6	Hybrid	2009	ETNE_8	No	14.1
1246	72-1-5	NA	NA	NA	0	Pred	NA	NA	6	Hybrid	2009	ETNE_8	No	14.1
1247	72-1-5	NA	NA	NA	0	Pred	NA	NA	6	Hybrid	2009	ETNE_8	No	14.1
1248	72-1-5	NA	NA	NA	0	Pred	NA	NA	6	Hybrid	2009	ETNE_8	No	14.1
1249	72-1-5	NA	NA	NA	0	Pred	NA	NA	6	Hybrid	2009	ETNE_8	No	14.1
1250	72-1-5	NA	NA	NA	0	Pred	NA	NA	7	Farm	0	2B75	No	15
1251	72-1-5	NA	NA	NA	0	Pred	NA	NA	7	Farm	0	2B75	No	15
1252	72-1-5	NA	NA	NA	0	Pred	NA	NA	7	Farm	0	2B75	No	15
1253	72-1-5	NA	NA	NA	0	Pred	NA	NA	7	Farm	0	2B75	No	15
1254	72-1-5	NA	NA	NA	0	Pred	NA	NA	7	Farm	0	2B75	No	15
1255	72-1-5	NA	NA	NA	0	Pred	NA	NA	7	Farm	0	2B75	No	15
1256	72-1-5	NA	NA	NA	0	Pred	NA	NA	7	Farm	0	2B75	No	15
1257	72-1-5	NA	NA	NA	0	Pred	NA	NA	7	Farm	0	2B75	No	15
1258	72-1-5	NA	NA	NA	0	Pred	NA	NA	7	Farm	0	2B75	No	15
1259	72-1-5	NA	NA	NA	0	Pred	NA	NA	7	Farm	0	2B75	No	15
1260	72-1-5	NA	NA	NA	0	Pred	NA	NA	7	Farm	0	2B75	No	15
1261	72-1-5	NA	NA	NA	0	Pred	NA	NA	7	Farm	0	2B75	No	15
1262	72-1-5	NA	NA	NA	0	Pred	NA	NA	7	Farm	0	2B75	No	15
1263	72-1-5	NA	NA	NA	0	Pred	NA	NA	7	Farm	0	2B75	No	15
1264	72-1-5	NA	NA	NA	0	Pred	NA	NA	7	Farm	0	2B75	No	15
1265	72-1-5	NA	NA	NA	0	Pred	NA	NA	7	Farm	0	2B75	No	15
1266	72-1-5	NA	NA	NA	0	Pred	NA	NA	7	Farm	0	2B75	No	15
1267	72-1-5	NA	NA	NA	0	Pred	NA	NA	7	Farm	0	2B75	No	15
1268	72-1-5	NA	NA	NA	0	Pred	NA	NA	7	Farm	0	2B75	No	15
1269	72-1-5	NA	NA	NA	0	Pred	NA	NA	7	Farm	0	2B75	No	15
1270	72-1-5	NA	NA	NA	0	Pred	NA	NA	7	Farm	0	2B75	No	15
1271	72-1-5	NA	NA	NA	0	Pred	NA	NA	7	Farm	0	2B75	No	15
1272	72-1-5	NA	NA	NA	0	Pred	NA	NA	7	Farm	0	2B75	No	15
1273	72-1-5	NA	NA	NA	0	Pred	NA	NA	7	Farm	0	2B75	No	15
1274	72-1-5	NA	NA	NA	0	Pred	NA	NA	7	Farm	0	2B75	No	15
1275	72-1-5	NA	NA	NA	0	Pred	NA	NA	7	Farm	0	2B75	No	15
1276	72-1-5	NA	NA	NA	0	Pred	NA	NA	7	Farm	0	2B75	No	15
1277	72-1-5	NA	NA	NA	0	Pred	NA	NA	7	Farm	0	2B75	No	15
1278	72-1-5	NA	NA	NA	0	Pred	NA	NA	7	Farm	0	2B75	No	15
1279	72-1-5	NA	NA	NA	0	Pred	NA	NA	7	Farm	0	2B75	No	15
1280	72-1-5	NA	NA	NA	0	Pred	NA	NA	7	Farm	0	2B75	No	15
1281	72-1-5	NA	NA	NA	0	Pred	NA	NA	7	Farm	0	2B75	No	15
1282	72-1-5	NA	NA	NA	0	Pred	NA	NA	7	Farm	0	2B75	No	15
1283	72-1-5	NA	NA	NA	0	Pred	NA	NA	7	Farm	0	2B75	No	15
1284	72-1-5	NA	NA	NA	0	Pred	NA	NA	7	Farm	0	2B75	No	15
1285	72-1-5	NA	NA	NA	0	Pred	NA	NA	7	Farm	0	2B75	No	15
1286	72-1-5	NA	NA	NA	0	Pred	NA	NA	7	Farm	0	2B75	No	15
1287	72-1-5	NA	NA	NA	0	Pred	NA	NA	8	Hybrid	0	ETNE_9	No	14.3
1288	72-1-5	NA	NA	NA	0	Pred	NA	NA	8	Hybrid	0	ETNE_9	No	14.3
1289	72-1-5	NA	NA	NA	0	Pred	NA	NA	8	Hybrid	0	ETNE_9	No	14.3
1290	72-1-5	NA	NA	NA	0	Pred	NA	NA	8	Hybrid	0	ETNE_9	No	14.3
1291	72-1-5	NA	NA	NA	0	Pred	NA	NA	8	Hybrid	0	ETNE_9	No	14.3
1292	72-1-5	NA	NA	NA	0	Pred	NA	NA	8	Hybrid	0	ETNE_9	No	14.3
1293	72-1-5	NA	NA	NA	0	Pred	NA	NA	8	Hybrid	0	ETNE_9	No	14.3
1294	72-1-5	NA	NA	NA	0	Pred	NA	NA	8	Hybrid	0	ETNE_9	No	14.3
1295	72-1-5	NA	NA	NA	0	Pred	NA	NA	8	Hybrid	0	ETNE_9	No	14.3
1296	72-1-5	NA	NA	NA	0	Pred	NA	NA	8	Hybrid	0	ETNE_9	No	14.3
1297	72-1-5	NA	NA	NA	0	Pred	NA	NA	8	Hybrid	0	ETNE_9	No	14.3
1298	72-1-5	NA	NA	NA	0	Pred	NA	NA	8	Hybrid	0	ETNE_9	No	14.3
1299	72-1-5	NA	NA	NA	0	Pred	NA	NA	8	Hybrid	0	ETNE_9	No	14.3
1300	72-1-5	NA	NA	NA	0	Pred	NA	NA	8	Hybrid	0	ETNE_9	No	14.3
1301	72-1-5	NA	NA	NA	0	Pred	NA	NA	8	Hybrid	0	ETNE_9	No	14.3
1302	72-1-5	NA	NA	NA	0	Pred	NA	NA	8	Hybrid	0	ETNE_9	No	14.3
1303	72-1-5	NA	NA	NA	0	Pred	NA	NA	8	Hybrid	0	ETNE_9	No	14.3
1304	72-1-5	NA	NA	NA	0	Pred	NA	NA	8	Hybrid	0	ETNE_9	No	14.3
1305	72-1-5	NA	NA	NA	0	Pred	NA	NA	8	Hybrid	0	ETNE_9	No	14.3
1306	72-1-5	NA	NA	NA	0	Pred	NA	NA	8	Hybrid	0	ETNE_9	No	14.3
1307	72-1-5	NA	NA	NA	0	Pred	NA	NA	8	Hybrid	0	ETNE_9	No	14.3
1308	72-1-5	NA	NA	NA	0	Pred	NA	NA	8	Hybrid	0	ETNE_9	No	14.3
1309	72-1-5	NA	NA	NA	0	Pred	NA	NA	8	Hybrid	0	ETNE_9	No	14.3
1310	72-1-5	NA	NA	NA	0	Pred	NA	NA	8	Hybrid	0	ETNE_9	No	14.3
1311	72-1-5	NA	NA	NA	0	Pred	NA	NA	8	Hybrid	0	ETNE_9	No	14.3
1312	72-1-5	NA	NA	NA	0	Pred	NA	NA	8	Hybrid	0	ETNE_9	No	14.3
1313	72-1-5	NA	NA	NA	0	Pred	NA	NA	8	Hybrid	0	ETNE_9	No	14.3
1314	72-1-5	NA	NA	NA	0	Pred	NA	NA	8	Hybrid	0	ETNE_9	No	14.3
1315	72-1-5	NA	NA	NA	0	Pred	NA	NA	8	Hybrid	0	ETNE_9	No	14.3
1316	72-1-5	NA	NA	NA	0	Pred	NA	NA	8	Hybrid	0	ETNE_9	No	14.3
1317	72-1-5	NA	NA	NA	0	Pred	NA	NA	8	Hybrid	0	ETNE_9	No	14.3
1318	72-1-5	NA	NA	NA	0	Pred	NA	NA	8	Hybrid	0	ETNE_9	No	14.3
1319	72-1-5	NA	NA	NA	0	Pred	NA	NA	8	Hybrid	0	ETNE_9	No	14.3
1320	72-1-5	NA	NA	NA	0	Pred	NA	NA	8	Hybrid	0	ETNE_9	No	14.3
1321	72-1-5	NA	NA	NA	0	Pred	NA	NA	8	Hybrid	0	ETNE_9	No	14.3
1322	72-1-5	NA	NA	NA	0	Pred	NA	NA	8	Hybrid	0	ETNE_9	No	14.3
1323	72-1-5	NA	NA	NA	0	Pred	NA	NA	8	Hybrid	0	ETNE_9	No	14.3
1324	72-1-5	NA	NA	NA	0	Pred	NA	NA	9	Farm	156A	1936	No	14.2
1325	72-1-5	NA	NA	NA	0	Pred	NA	NA	9	Farm	156A	1936	No	14.2
1326	72-1-5	NA	NA	NA	0	Pred	NA	NA	9	Farm	156A	1936	No	14.2
1327	72-1-5	NA	NA	NA	0	Pred	NA	NA	9	Farm	156A	1936	No	14.2
1328	72-1-5	NA	NA	NA	0	Pred	NA	NA	9	Farm	156A	1936	No	14.2
1329	72-1-5	NA	NA	NA	0	Pred	NA	NA	9	Farm	156A	1936	No	14.2
1330	72-1-5	NA	NA	NA	0	Pred	NA	NA	9	Farm	156A	1936	No	14.2
1331	72-1-5	NA	NA	NA	0	Pred	NA	NA	9	Farm	156A	1936	No	14.2
1332	72-1-5	NA	NA	NA	0	Pred	NA	NA	9	Farm	156A	1936	No	14.2
1333	72-1-5	NA	NA	NA	0	Pred	NA	NA	9	Farm	156A	1936	No	14.2
1334	72-1-5	NA	NA	NA	0	Pred	NA	NA	9	Farm	156A	1936	No	14.2
1335	72-1-5	NA	NA	NA	0	Pred	NA	NA	9	Farm	156A	1936	No	14.2
1336	72-1-5	NA	NA	NA	0	Pred	NA	NA	9	Farm	156A	1936	No	14.2
1337	72-1-5	NA	NA	NA	0	Pred	NA	NA	9	Farm	156A	1936	No	14.2
1338	72-1-5	NA	NA	NA	0	Pred	NA	NA	9	Farm	156A	1936	No	14.2
1339	72-1-5	NA	NA	NA	0	Pred	NA	NA	9	Farm	156A	1936	No	14.2
1340	72-1-5	NA	NA	NA	0	Pred	NA	NA	9	Farm	156A	1936	No	14.2
1341	72-1-5	NA	NA	NA	0	Pred	NA	NA	9	Farm	156A	1936	No	14.2
1342	72-1-5	NA	NA	NA	0	Pred	NA	NA	9	Farm	156A	1936	No	14.2
1343	72-1-5	NA	NA	NA	0	Pred	NA	NA	9	Farm	156A	1936	No	14.2
1344	72-1-5	NA	NA	NA	0	Pred	NA	NA	9	Farm	156A	1936	No	14.2
1345	72-1-5	NA	NA	NA	0	Pred	NA	NA	9	Farm	156A	1936	No	14.2
1346	72-1-5	NA	NA	NA	0	Pred	NA	NA	9	Farm	156A	1936	No	14.2
1347	72-1-5	NA	NA	NA	0	Pred	NA	NA	9	Farm	156A	1936	No	14.2
1348	72-1-5	NA	NA	NA	0	Pred	NA	NA	9	Farm	156A	1936	No	14.2
1349	72-1-5	NA	NA	NA	0	Pred	NA	NA	9	Farm	156A	1936	No	14.2
1350	72-1-5	NA	NA	NA	0	Pred	NA	NA	9	Farm	156A	1936	No	14.2
1351	72-1-5	NA	NA	NA	0	Pred	NA	NA	9	Farm	156A	1936	No	14.2
1352	72-1-5	NA	NA	NA	0	Pred	NA	NA	9	Farm	156A	1936	No	14.2
1353	72-1-5	NA	NA	NA	0	Pred	NA	NA	9	Farm	156A	1936	No	14.2
1354	72-1-5	NA	NA	NA	0	Pred	NA	NA	9	Farm	156A	1936	No	14.2
1355	72-1-5	NA	NA	NA	0	Pred	NA	NA	9	Farm	156A	1936	No	14.2
1356	72-1-5	NA	NA	NA	0	Pred	NA	NA	9	Farm	156A	1936	No	14.2
1357	72-1-5	NA	NA	NA	0	Pred	NA	NA	9	Farm	156A	1936	No	14.2
1358	72-1-5	NA	NA	NA	0	Pred	NA	NA	9	Farm	156A	1936	No	14.2
1359	72-1-5	NA	NA	NA	0	Pred	NA	NA	9	Farm	156A	1936	No	14.2
1360	72-1-5	NA	NA	NA	0	Pred	NA	NA	10	Hybrid	156A	ETNE_10	No	14.25
1361	72-1-5	NA	NA	NA	0	Pred	NA	NA	10	Hybrid	156A	ETNE_10	No	14.25
1362	72-1-5	NA	NA	NA	0	Pred	NA	NA	10	Hybrid	156A	ETNE_10	No	14.25
1363	72-1-5	NA	NA	NA	0	Pred	NA	NA	10	Hybrid	156A	ETNE_10	No	14.25
1364	72-1-5	NA	NA	NA	0	Pred	NA	NA	10	Hybrid	156A	ETNE_10	No	14.25
1365	72-1-5	NA	NA	NA	0	Pred	NA	NA	10	Hybrid	156A	ETNE_10	No	14.25
1366	72-1-5	NA	NA	NA	0	Pred	NA	NA	10	Hybrid	156A	ETNE_10	No	14.25
1367	72-1-5	NA	NA	NA	0	Pred	NA	NA	10	Hybrid	156A	ETNE_10	No	14.25
1368	72-1-5	NA	NA	NA	0	Pred	NA	NA	10	Hybrid	156A	ETNE_10	No	14.25
1369	72-1-5	NA	NA	NA	0	Pred	NA	NA	10	Hybrid	156A	ETNE_10	No	14.25
1370	72-1-5	NA	NA	NA	0	Pred	NA	NA	10	Hybrid	156A	ETNE_10	No	14.25
1371	72-1-5	NA	NA	NA	0	Pred	NA	NA	10	Hybrid	156A	ETNE_10	No	14.25
1372	72-1-5	NA	NA	NA	0	Pred	NA	NA	10	Hybrid	156A	ETNE_10	No	14.25
1373	72-1-5	NA	NA	NA	0	Pred	NA	NA	10	Hybrid	156A	ETNE_10	No	14.25
1374	72-1-5	NA	NA	NA	0	Pred	NA	NA	10	Hybrid	156A	ETNE_10	No	14.25
1375	72-1-5	NA	NA	NA	0	Pred	NA	NA	10	Hybrid	156A	ETNE_10	No	14.25
1376	72-1-5	NA	NA	NA	0	Pred	NA	NA	10	Hybrid	156A	ETNE_10	No	14.25
1377	72-1-5	NA	NA	NA	0	Pred	NA	NA	10	Hybrid	156A	ETNE_10	No	14.25
1378	72-1-5	NA	NA	NA	0	Pred	NA	NA	10	Hybrid	156A	ETNE_10	No	14.25
1379	72-1-5	NA	NA	NA	0	Pred	NA	NA	10	Hybrid	156A	ETNE_10	No	14.25
1380	72-1-5	NA	NA	NA	0	Pred	NA	NA	10	Hybrid	156A	ETNE_10	No	14.25
1381	72-1-5	NA	NA	NA	0	Pred	NA	NA	10	Hybrid	156A	ETNE_10	No	14.25
1382	72-1-5	NA	NA	NA	0	Pred	NA	NA	10	Hybrid	156A	ETNE_10	No	14.25
1383	72-1-5	NA	NA	NA	0	Pred	NA	NA	10	Hybrid	156A	ETNE_10	No	14.25
1384	72-1-5	NA	NA	NA	0	Pred	NA	NA	10	Hybrid	156A	ETNE_10	No	14.25
1385	72-1-5	NA	NA	NA	0	Pred	NA	NA	10	Hybrid	156A	ETNE_10	No	14.25
1386	72-1-5	NA	NA	NA	0	Pred	NA	NA	10	Hybrid	156A	ETNE_10	No	14.25
1387	72-1-5	NA	NA	NA	0	Pred	NA	NA	10	Hybrid	156A	ETNE_10	No	14.25
1388	72-1-5	NA	NA	NA	0	Pred	NA	NA	10	Hybrid	156A	ETNE_10	No	14.25
1389	72-1-5	NA	NA	NA	0	Pred	NA	NA	10	Hybrid	156A	ETNE_10	No	14.25
1390	72-1-5	NA	NA	NA	0	Pred	NA	NA	10	Hybrid	156A	ETNE_10	No	14.25
1391	72-1-5	NA	NA	NA	0	Pred	NA	NA	10	Hybrid	156A	ETNE_10	No	14.25
1392	72-1-5	NA	NA	NA	0	Pred	NA	NA	10	Hybrid	156A	ETNE_10	No	14.25
1393	72-1-5	NA	NA	NA	0	Pred	NA	NA	10	Hybrid	156A	ETNE_10	No	14.25
1394	72-1-5	NA	NA	NA	0	Pred	NA	NA	10	Hybrid	156A	ETNE_10	No	14.25
1395	72-1-5	NA	NA	NA	0	Pred	NA	NA	10	Hybrid	156A	ETNE_10	No	14.25
1396	72-1-5	NA	NA	NA	0	Pred	NA	NA	10	Hybrid	156A	ETNE_10	No	14.25
1397	72-1-5	NA	NA	NA	0	Pred	NA	NA	11	Farm	321D	EE05	No	14.65
1398	72-1-5	NA	NA	NA	0	Pred	NA	NA	11	Farm	321D	EE05	No	14.65
1399	72-1-5	NA	NA	NA	0	Pred	NA	NA	11	Farm	321D	EE05	No	14.65
1400	72-1-5	NA	NA	NA	0	Pred	NA	NA	11	Farm	321D	EE05	No	14.65
1401	72-1-5	NA	NA	NA	0	Pred	NA	NA	11	Farm	321D	EE05	No	14.65
1402	72-1-5	NA	NA	NA	0	Pred	NA	NA	11	Farm	321D	EE05	No	14.65
1403	72-1-5	NA	NA	NA	0	Pred	NA	NA	11	Farm	321D	EE05	No	14.65
1404	72-1-5	NA	NA	NA	0	Pred	NA	NA	11	Farm	321D	EE05	No	14.65
1405	72-1-5	NA	NA	NA	0	Pred	NA	NA	11	Farm	321D	EE05	No	14.65
1406	72-1-5	NA	NA	NA	0	Pred	NA	NA	11	Farm	321D	EE05	No	14.65
1407	72-1-5	NA	NA	NA	0	Pred	NA	NA	11	Farm	321D	EE05	No	14.65
1408	72-1-5	NA	NA	NA	0	Pred	NA	NA	11	Farm	321D	EE05	No	14.65
1409	72-1-5	NA	NA	NA	0	Pred	NA	NA	11	Farm	321D	EE05	No	14.65
1410	72-1-5	NA	NA	NA	0	Pred	NA	NA	11	Farm	321D	EE05	No	14.65
1411	72-1-5	NA	NA	NA	0	Pred	NA	NA	11	Farm	321D	EE05	No	14.65
1412	72-1-5	NA	NA	NA	0	Pred	NA	NA	11	Farm	321D	EE05	No	14.65
1413	72-1-5	NA	NA	NA	0	Pred	NA	NA	11	Farm	321D	EE05	No	14.65
1414	72-1-5	NA	NA	NA	0	Pred	NA	NA	11	Farm	321D	EE05	No	14.65
1415	72-1-5	NA	NA	NA	0	Pred	NA	NA	11	Farm	321D	EE05	No	14.65
1416	72-1-5	NA	NA	NA	0	Pred	NA	NA	11	Farm	321D	EE05	No	14.65
1417	72-1-5	NA	NA	NA	0	Pred	NA	NA	11	Farm	321D	EE05	No	14.65
1418	72-1-5	NA	NA	NA	0	Pred	NA	NA	11	Farm	321D	EE05	No	14.65
1419	72-1-5	NA	NA	NA	0	Pred	NA	NA	11	Farm	321D	EE05	No	14.65
1420	72-1-5	NA	NA	NA	0	Pred	NA	NA	11	Farm	321D	EE05	No	14.65
1421	72-1-5	NA	NA	NA	0	Pred	NA	NA	11	Farm	321D	EE05	No	14.65
1422	72-1-5	NA	NA	NA	0	Pred	NA	NA	11	Farm	321D	EE05	No	14.65
1423	72-1-5	NA	NA	NA	0	Pred	NA	NA	11	Farm	321D	EE05	No	14.65
1424	72-1-5	NA	NA	NA	0	Pred	NA	NA	11	Farm	321D	EE05	No	14.65
1425	72-1-5	NA	NA	NA	0	Pred	NA	NA	11	Farm	321D	EE05	No	14.65
1426	72-1-5	NA	NA	NA	0	Pred	NA	NA	11	Farm	321D	EE05	No	14.65
1427	72-1-5	NA	NA	NA	0	Pred	NA	NA	11	Farm	321D	EE05	No	14.65
1428	72-1-5	NA	NA	NA	0	Pred	NA	NA	11	Farm	321D	EE05	No	14.65
1429	72-1-5	NA	NA	NA	0	Pred	NA	NA	11	Farm	321D	EE05	No	14.65
1430	72-1-5	NA	NA	NA	0	Pred	NA	NA	11	Farm	321D	EE05	No	14.65
1431	72-1-5	NA	NA	NA	0	Pred	NA	NA	11	Farm	321D	EE05	No	14.65
1432	72-1-5	NA	NA	NA	0	Pred	NA	NA	11	Farm	321D	EE05	No	14.65
1433	72-1-5	NA	NA	NA	0	Pred	NA	NA	11	Farm	321D	EE05	No	14.65
1434	72-1-5	NA	NA	NA	0	Pred	NA	NA	11	Farm	321D	EE05	No	14.65
1435	72-1-5	NA	NA	NA	0	Pred	NA	NA	11	Farm	321D	EE05	No	14.65
1436	72-1-5	NA	NA	NA	0	Pred	NA	NA	12	Hybrid	321D	ETNE_12	No	14.25
1437	72-1-5	NA	NA	NA	0	Pred	NA	NA	12	Hybrid	321D	ETNE_12	No	14.25
1438	72-1-5	NA	NA	NA	0	Pred	NA	NA	12	Hybrid	321D	ETNE_12	No	14.25
1439	72-1-5	NA	NA	NA	0	Pred	NA	NA	12	Hybrid	321D	ETNE_12	No	14.25
1440	72-1-5	NA	NA	NA	0	Pred	NA	NA	12	Hybrid	321D	ETNE_12	No	14.25
1441	72-1-5	NA	NA	NA	0	Pred	NA	NA	12	Hybrid	321D	ETNE_12	No	14.25
1442	72-1-5	NA	NA	NA	0	Pred	NA	NA	12	Hybrid	321D	ETNE_12	No	14.25
1443	72-1-5	NA	NA	NA	0	Pred	NA	NA	12	Hybrid	321D	ETNE_12	No	14.25
1444	72-1-5	NA	NA	NA	0	Pred	NA	NA	12	Hybrid	321D	ETNE_12	No	14.25
1445	72-1-5	NA	NA	NA	0	Pred	NA	NA	12	Hybrid	321D	ETNE_12	No	14.25
1446	72-1-5	NA	NA	NA	0	Pred	NA	NA	12	Hybrid	321D	ETNE_12	No	14.25
1447	72-1-5	NA	NA	NA	0	Pred	NA	NA	12	Hybrid	321D	ETNE_12	No	14.25
1448	72-1-5	NA	NA	NA	0	Pred	NA	NA	12	Hybrid	321D	ETNE_12	No	14.25
1449	72-1-5	NA	NA	NA	0	Pred	NA	NA	12	Hybrid	321D	ETNE_12	No	14.25
1450	72-1-5	NA	NA	NA	0	Pred	NA	NA	12	Hybrid	321D	ETNE_12	No	14.25
1451	72-1-5	NA	NA	NA	0	Pred	NA	NA	12	Hybrid	321D	ETNE_12	No	14.25
1452	72-1-5	NA	NA	NA	0	Pred	NA	NA	12	Hybrid	321D	ETNE_12	No	14.25
1453	72-1-5	NA	NA	NA	0	Pred	NA	NA	12	Hybrid	321D	ETNE_12	No	14.25
1454	72-1-5	NA	NA	NA	0	Pred	NA	NA	12	Hybrid	321D	ETNE_12	No	14.25
1455	72-1-5	NA	NA	NA	0	Pred	NA	NA	12	Hybrid	321D	ETNE_12	No	14.25
1456	72-1-5	NA	NA	NA	0	Pred	NA	NA	12	Hybrid	321D	ETNE_12	No	14.25
1457	72-1-5	NA	NA	NA	0	Pred	NA	NA	12	Hybrid	321D	ETNE_12	No	14.25
1458	72-1-5	NA	NA	NA	0	Pred	NA	NA	12	Hybrid	321D	ETNE_12	No	14.25
1459	72-1-5	NA	NA	NA	0	Pred	NA	NA	12	Hybrid	321D	ETNE_12	No	14.25
1460	72-1-5	NA	NA	NA	0	Pred	NA	NA	12	Hybrid	321D	ETNE_12	No	14.25
1461	72-1-5	NA	NA	NA	0	Pred	NA	NA	12	Hybrid	321D	ETNE_12	No	14.25
1462	72-1-5	NA	NA	NA	0	Pred	NA	NA	12	Hybrid	321D	ETNE_12	No	14.25
1463	72-1-5	NA	NA	NA	0	Pred	NA	NA	12	Hybrid	321D	ETNE_12	No	14.25
1464	72-1-5	NA	NA	NA	0	Pred	NA	NA	12	Hybrid	321D	ETNE_12	No	14.25
1465	72-1-5	NA	NA	NA	0	Pred	NA	NA	12	Hybrid	321D	ETNE_12	No	14.25
1466	72-1-5	NA	NA	NA	0	Pred	NA	NA	12	Hybrid	321D	ETNE_12	No	14.25
1467	72-1-5	NA	NA	NA	0	Pred	NA	NA	12	Hybrid	321D	ETNE_12	No	14.25
1468	72-1-5	NA	NA	NA	0	Pred	NA	NA	12	Hybrid	321D	ETNE_12	No	14.25
1469	72-1-5	NA	NA	NA	0	Pred	NA	NA	14	Wild	ETNE_2	ETNE_7	No	18.7
1470	72-1-5	NA	NA	NA	0	Pred	NA	NA	14	Wild	ETNE_2	ETNE_7	No	18.7
1471	72-1-5	NA	NA	NA	0	Pred	NA	NA	14	Wild	ETNE_2	ETNE_7	No	18.7
1472	72-1-5	NA	NA	NA	0	Pred	NA	NA	14	Wild	ETNE_2	ETNE_7	No	18.7
1473	72-1-5	NA	NA	NA	0	Pred	NA	NA	14	Wild	ETNE_2	ETNE_7	No	18.7
1474	72-1-5	NA	NA	NA	0	Pred	NA	NA	14	Wild	ETNE_2	ETNE_7	No	18.7
1475	72-1-5	NA	NA	NA	0	Pred	NA	NA	14	Wild	ETNE_2	ETNE_7	No	18.7
1476	72-1-5	NA	NA	NA	0	Pred	NA	NA	14	Wild	ETNE_2	ETNE_7	No	18.7
1477	72-1-5	NA	NA	NA	0	Pred	NA	NA	14	Wild	ETNE_2	ETNE_7	No	18.7
1478	72-1-5	NA	NA	NA	0	Pred	NA	NA	14	Wild	ETNE_2	ETNE_7	No	18.7
1479	72-1-5	NA	NA	NA	0	Pred	NA	NA	14	Wild	ETNE_2	ETNE_7	No	18.7
1480	72-1-5	NA	NA	NA	0	Pred	NA	NA	14	Wild	ETNE_2	ETNE_7	No	18.7
1481	72-1-5	NA	NA	NA	0	Pred	NA	NA	14	Wild	ETNE_2	ETNE_7	No	18.7
1482	72-1-5	NA	NA	NA	0	Pred	NA	NA	14	Wild	ETNE_2	ETNE_7	No	18.7
1483	72-1-5	NA	NA	NA	0	Pred	NA	NA	14	Wild	ETNE_2	ETNE_7	No	18.7
1484	72-1-5	NA	NA	NA	0	Pred	NA	NA	14	Wild	ETNE_2	ETNE_7	No	18.7
1485	72-1-5	NA	NA	NA	0	Pred	NA	NA	14	Wild	ETNE_2	ETNE_7	No	18.7
1486	72-1-5	NA	NA	NA	0	Pred	NA	NA	14	Wild	ETNE_2	ETNE_7	No	18.7
1487	72-1-5	NA	NA	NA	0	Pred	NA	NA	14	Wild	ETNE_2	ETNE_7	No	18.7
1488	72-1-5	NA	NA	NA	0	Pred	NA	NA	14	Wild	ETNE_2	ETNE_7	No	18.7
1489	72-1-5	NA	NA	NA	0	Pred	NA	NA	14	Wild	ETNE_2	ETNE_7	No	18.7
1490	72-1-5	NA	NA	NA	0	Pred	NA	NA	14	Wild	ETNE_2	ETNE_7	No	18.7
1491	72-1-5	NA	NA	NA	0	Pred	NA	NA	15	Wild	ETNE_3	ETNE_8	No	11.6
1492	72-1-5	NA	NA	NA	0	Pred	NA	NA	15	Wild	ETNE_3	ETNE_8	No	11.6
1493	72-1-5	NA	NA	NA	0	Pred	NA	NA	15	Wild	ETNE_3	ETNE_8	No	11.6
1494	72-1-5	NA	NA	NA	0	Pred	NA	NA	15	Wild	ETNE_3	ETNE_8	No	11.6
1495	72-1-5	NA	NA	NA	0	Pred	NA	NA	15	Wild	ETNE_3	ETNE_8	No	11.6
1496	72-1-5	NA	NA	NA	0	Pred	NA	NA	15	Wild	ETNE_3	ETNE_8	No	11.6
1497	72-1-5	NA	NA	NA	0	Pred	NA	NA	15	Wild	ETNE_3	ETNE_8	No	11.6
1498	72-1-5	NA	NA	NA	0	Pred	NA	NA	15	Wild	ETNE_3	ETNE_8	No	11.6
1499	72-1-5	NA	NA	NA	0	Pred	NA	NA	15	Wild	ETNE_3	ETNE_8	No	11.6
1500	72-1-5	NA	NA	NA	0	Pred	NA	NA	15	Wild	ETNE_3	ETNE_8	No	11.6
1501	72-1-5	NA	NA	NA	0	Pred	NA	NA	15	Wild	ETNE_3	ETNE_8	No	11.6
1502	72-1-5	NA	NA	NA	0	Pred	NA	NA	15	Wild	ETNE_3	ETNE_8	No	11.6
1503	72-1-5	NA	NA	NA	0	Pred	NA	NA	15	Wild	ETNE_3	ETNE_8	No	11.6
1504	72-1-5	NA	NA	NA	0	Pred	NA	NA	15	Wild	ETNE_3	ETNE_8	No	11.6
1505	72-1-5	NA	NA	NA	0	Pred	NA	NA	15	Wild	ETNE_3	ETNE_8	No	11.6
1506	72-1-5	NA	NA	NA	0	Pred	NA	NA	15	Wild	ETNE_3	ETNE_8	No	11.6
1507	72-1-5	NA	NA	NA	0	Pred	NA	NA	15	Wild	ETNE_3	ETNE_8	No	11.6
1508	72-1-5	NA	NA	NA	0	Pred	NA	NA	15	Wild	ETNE_3	ETNE_8	No	11.6
1509	72-1-5	NA	NA	NA	0	Pred	NA	NA	15	Wild	ETNE_3	ETNE_8	No	11.6
1510	72-1-5	NA	NA	NA	0	Pred	NA	NA	15	Wild	ETNE_3	ETNE_8	No	11.6
1511	72-1-5	NA	NA	NA	0	Pred	NA	NA	15	Wild	ETNE_3	ETNE_8	No	11.6
1512	72-1-5	NA	NA	NA	0	Pred	NA	NA	15	Wild	ETNE_3	ETNE_8	No	11.6
1513	72-1-5	NA	NA	NA	0	Pred	NA	NA	15	Wild	ETNE_3	ETNE_8	No	11.6
1514	72-1-5	NA	NA	NA	0	Pred	NA	NA	15	Wild	ETNE_3	ETNE_8	No	11.6
1515	72-1-5	NA	NA	NA	0	Pred	NA	NA	15	Wild	ETNE_3	ETNE_8	No	11.6
1516	72-1-5	NA	NA	NA	0	Pred	NA	NA	15	Wild	ETNE_3	ETNE_8	No	11.6
1517	72-1-5	NA	NA	NA	0	Pred	NA	NA	15	Wild	ETNE_3	ETNE_8	No	11.6
1518	72-1-5	NA	NA	NA	0	Pred	NA	NA	15	Wild	ETNE_3	ETNE_8	No	11.6
1519	72-1-5	NA	NA	NA	0	Pred	NA	NA	15	Wild	ETNE_3	ETNE_8	No	11.6
1520	72-1-5	NA	NA	NA	0	Pred	NA	NA	15	Wild	ETNE_3	ETNE_8	No	11.6
1521	72-1-5	NA	NA	NA	0	Pred	NA	NA	15	Wild	ETNE_3	ETNE_8	No	11.6
1522	72-1-5	NA	NA	NA	0	Pred	NA	NA	15	Wild	ETNE_3	ETNE_8	No	11.6
1523	72-1-5	NA	NA	NA	0	Pred	NA	NA	16	Wild	ETNE_4	ETNE_9	No	15.15
1524	72-1-5	NA	NA	NA	0	Pred	NA	NA	16	Wild	ETNE_4	ETNE_9	No	15.15
1525	72-1-5	NA	NA	NA	0	Pred	NA	NA	16	Wild	ETNE_4	ETNE_9	No	15.15
1526	72-1-5	NA	NA	NA	0	Pred	NA	NA	16	Wild	ETNE_4	ETNE_9	No	15.15
1527	72-1-5	NA	NA	NA	0	Pred	NA	NA	16	Wild	ETNE_4	ETNE_9	No	15.15
1528	72-1-5	NA	NA	NA	0	Pred	NA	NA	16	Wild	ETNE_4	ETNE_9	No	15.15
1529	72-1-5	NA	NA	NA	0	Pred	NA	NA	16	Wild	ETNE_4	ETNE_9	No	15.15
1530	72-1-5	NA	NA	NA	0	Pred	NA	NA	16	Wild	ETNE_4	ETNE_9	No	15.15
1531	72-1-5	NA	NA	NA	0	Pred	NA	NA	16	Wild	ETNE_4	ETNE_9	No	15.15
1532	72-1-5	NA	NA	NA	0	Pred	NA	NA	16	Wild	ETNE_4	ETNE_9	No	15.15
1533	72-1-5	NA	NA	NA	0	Pred	NA	NA	16	Wild	ETNE_4	ETNE_9	No	15.15
1534	72-1-5	NA	NA	NA	0	Pred	NA	NA	16	Wild	ETNE_4	ETNE_9	No	15.15
1535	72-1-5	NA	NA	NA	0	Pred	NA	NA	16	Wild	ETNE_4	ETNE_9	No	15.15
1536	72-1-5	NA	NA	NA	0	Pred	NA	NA	16	Wild	ETNE_4	ETNE_9	No	15.15
1537	72-1-5	NA	NA	NA	0	Pred	NA	NA	16	Wild	ETNE_4	ETNE_9	No	15.15
1538	72-1-5	NA	NA	NA	0	Pred	NA	NA	16	Wild	ETNE_4	ETNE_9	No	15.15
1539	72-1-5	NA	NA	NA	0	Pred	NA	NA	16	Wild	ETNE_4	ETNE_9	No	15.15
1540	72-1-5	NA	NA	NA	0	Pred	NA	NA	16	Wild	ETNE_4	ETNE_9	No	15.15
1541	72-1-5	NA	NA	NA	0	Pred	NA	NA	16	Wild	ETNE_4	ETNE_9	No	15.15
1542	72-1-5	NA	NA	NA	0	Pred	NA	NA	16	Wild	ETNE_4	ETNE_9	No	15.15
1543	72-1-5	NA	NA	NA	0	Pred	NA	NA	16	Wild	ETNE_4	ETNE_9	No	15.15
1544	72-1-5	NA	NA	NA	0	Pred	NA	NA	16	Wild	ETNE_4	ETNE_9	No	15.15
1545	72-1-5	NA	NA	NA	0	Pred	NA	NA	16	Wild	ETNE_4	ETNE_9	No	15.15
1546	72-1-5	NA	NA	NA	0	Pred	NA	NA	16	Wild	ETNE_4	ETNE_9	No	15.15
1547	72-1-5	NA	NA	NA	0	Pred	NA	NA	16	Wild	ETNE_4	ETNE_9	No	15.15
1548	72-1-5	NA	NA	NA	0	Pred	NA	NA	16	Wild	ETNE_4	ETNE_9	No	15.15
1549	72-1-5	NA	NA	NA	0	Pred	NA	NA	16	Wild	ETNE_4	ETNE_9	No	15.15
1550	72-1-5	NA	NA	NA	0	Pred	NA	NA	16	Wild	ETNE_4	ETNE_9	No	15.15
1551	72-1-5	NA	NA	NA	0	Pred	NA	NA	16	Wild	ETNE_4	ETNE_9	No	15.15
1552	72-1-5	NA	NA	NA	0	Pred	NA	NA	16	Wild	ETNE_4	ETNE_9	No	15.15
1553	72-1-5	NA	NA	NA	0	Pred	NA	NA	16	Wild	ETNE_4	ETNE_9	No	15.15
1554	72-1-5	NA	NA	NA	0	Pred	NA	NA	17	Wild	ETNE_5	ETNE_10	No	17.85
1555	72-1-5	NA	NA	NA	0	Pred	NA	NA	17	Wild	ETNE_5	ETNE_10	No	17.85
1556	72-1-5	NA	NA	NA	0	Pred	NA	NA	17	Wild	ETNE_5	ETNE_10	No	17.85
1557	72-1-5	NA	NA	NA	0	Pred	NA	NA	17	Wild	ETNE_5	ETNE_10	No	17.85
1558	72-1-5	NA	NA	NA	0	Pred	NA	NA	17	Wild	ETNE_5	ETNE_10	No	17.85
1559	72-1-5	NA	NA	NA	0	Pred	NA	NA	17	Wild	ETNE_5	ETNE_10	No	17.85
1560	72-1-5	NA	NA	NA	0	Pred	NA	NA	17	Wild	ETNE_5	ETNE_10	No	17.85
1561	72-1-5	NA	NA	NA	0	Pred	NA	NA	17	Wild	ETNE_5	ETNE_10	No	17.85
1562	72-1-5	NA	NA	NA	0	Pred	NA	NA	17	Wild	ETNE_5	ETNE_10	No	17.85
1563	72-1-5	NA	NA	NA	0	Pred	NA	NA	17	Wild	ETNE_5	ETNE_10	No	17.85
1564	72-1-5	NA	NA	NA	0	Pred	NA	NA	17	Wild	ETNE_5	ETNE_10	No	17.85
1565	72-1-5	NA	NA	NA	0	Pred	NA	NA	17	Wild	ETNE_5	ETNE_10	No	17.85
1566	72-1-5	NA	NA	NA	0	Pred	NA	NA	17	Wild	ETNE_5	ETNE_10	No	17.85
1567	72-1-5	NA	NA	NA	0	Pred	NA	NA	17	Wild	ETNE_5	ETNE_10	No	17.85
1568	72-1-5	NA	NA	NA	0	Pred	NA	NA	17	Wild	ETNE_5	ETNE_10	No	17.85
1569	72-1-5	NA	NA	NA	0	Pred	NA	NA	17	Wild	ETNE_5	ETNE_10	No	17.85
1570	72-1-5	NA	NA	NA	0	Pred	NA	NA	17	Wild	ETNE_5	ETNE_10	No	17.85
1571	72-1-5	NA	NA	NA	0	Pred	NA	NA	17	Wild	ETNE_5	ETNE_10	No	17.85
1572	72-1-5	NA	NA	NA	0	Pred	NA	NA	17	Wild	ETNE_5	ETNE_10	No	17.85
1573	72-1-5	NA	NA	NA	0	Pred	NA	NA	17	Wild	ETNE_5	ETNE_10	No	17.85
1574	72-1-5	NA	NA	NA	0	Pred	NA	NA	17	Wild	ETNE_5	ETNE_10	No	17.85
1575	72-1-5	NA	NA	NA	0	Pred	NA	NA	17	Wild	ETNE_5	ETNE_10	No	17.85
1576	72-1-5	NA	NA	NA	0	Pred	NA	NA	17	Wild	ETNE_5	ETNE_10	No	17.85
1577	72-1-5	NA	NA	NA	0	Pred	NA	NA	17	Wild	ETNE_5	ETNE_10	No	17.85
1578	72-1-5	NA	NA	NA	0	Pred	NA	NA	17	Wild	ETNE_5	ETNE_10	No	17.85
1579	72-1-5	NA	NA	NA	0	Pred	NA	NA	17	Wild	ETNE_5	ETNE_10	No	17.85
1580	72-1-5	NA	NA	NA	0	Pred	NA	NA	18	Wild	ETNE_6	ETNE_12	No	9.9
1581	72-1-5	NA	NA	NA	0	Pred	NA	NA	18	Wild	ETNE_6	ETNE_12	No	9.9
1582	72-1-5	NA	NA	NA	0	Pred	NA	NA	18	Wild	ETNE_6	ETNE_12	No	9.9
1583	72-1-5	NA	NA	NA	0	Pred	NA	NA	18	Wild	ETNE_6	ETNE_12	No	9.9
1584	72-1-5	NA	NA	NA	0	Pred	NA	NA	18	Wild	ETNE_6	ETNE_12	No	9.9
1585	72-1-5	NA	NA	NA	0	Pred	NA	NA	18	Wild	ETNE_6	ETNE_12	No	9.9
1586	72-1-5	NA	NA	NA	0	Pred	NA	NA	18	Wild	ETNE_6	ETNE_12	No	9.9
1587	72-1-5	NA	NA	NA	0	Pred	NA	NA	18	Wild	ETNE_6	ETNE_12	No	9.9
1588	72-1-5	NA	NA	NA	0	Pred	NA	NA	18	Wild	ETNE_6	ETNE_12	No	9.9
1589	72-1-5	NA	NA	NA	0	Pred	NA	NA	18	Wild	ETNE_6	ETNE_12	No	9.9
1590	72-1-5	NA	NA	NA	0	Pred	NA	NA	18	Wild	ETNE_6	ETNE_12	No	9.9
1591	72-1-5	NA	NA	NA	0	Pred	NA	NA	18	Wild	ETNE_6	ETNE_12	No	9.9
1592	72-1-5	NA	NA	NA	0	Pred	NA	NA	18	Wild	ETNE_6	ETNE_12	No	9.9
1593	72-1-5	NA	NA	NA	0	Pred	NA	NA	18	Wild	ETNE_6	ETNE_12	No	9.9
1594	72-1-5	NA	NA	NA	0	Pred	NA	NA	18	Wild	ETNE_6	ETNE_12	No	9.9
1595	72-1-5	NA	NA	NA	0	Pred	NA	NA	18	Wild	ETNE_6	ETNE_12	No	9.9
1596	72-1-5	NA	NA	NA	0	Pred	NA	NA	18	Wild	ETNE_6	ETNE_12	No	9.9
1597	72-1-5	NA	NA	NA	0	Pred	NA	NA	18	Wild	ETNE_6	ETNE_12	No	9.9
1598	72-1-5	NA	NA	NA	0	Pred	NA	NA	18	Wild	ETNE_6	ETNE_12	No	9.9
1599	72-1-5	NA	NA	NA	0	Pred	NA	NA	18	Wild	ETNE_6	ETNE_12	No	9.9
1600	72-1-5	NA	NA	NA	0	Pred	NA	NA	18	Wild	ETNE_6	ETNE_12	No	9.9
1601	72-1-5	NA	NA	NA	0	Pred	NA	NA	18	Wild	ETNE_6	ETNE_12	No	9.9
1602	72-1-5	NA	NA	NA	0	Pred	NA	NA	18	Wild	ETNE_6	ETNE_12	No	9.9
1603	72-1-5	NA	NA	NA	0	Pred	NA	NA	18	Wild	ETNE_6	ETNE_12	No	9.9
1604	72-1-5	NA	NA	NA	0	Pred	NA	NA	18	Wild	ETNE_6	ETNE_12	No	9.9
1605	72-1-5	NA	NA	NA	0	Pred	NA	NA	18	Wild	ETNE_6	ETNE_12	No	9.9
1606	72-1-5	NA	NA	NA	0	Pred	NA	NA	18	Wild	ETNE_6	ETNE_12	No	9.9
1607	72-1-5	NA	NA	NA	0	Pred	NA	NA	18	Wild	ETNE_6	ETNE_12	No	9.9
1608	72-1-5	NA	NA	NA	0	Pred	NA	NA	18	Wild	ETNE_6	ETNE_12	No	9.9
1609	72-1-5	NA	NA	NA	0	Pred	NA	NA	18	Wild	ETNE_6	ETNE_12	No	9.9
1610	72-1-5	NA	NA	NA	0	Pred	NA	NA	18	Wild	ETNE_6	ETNE_12	No	9.9
1611	72-1-5	NA	NA	NA	0	Pred	NA	NA	18	Wild	ETNE_6	ETNE_12	No	9.9
1612	72-1-5	NA	NA	NA	0	Pred	NA	NA	18	Wild	ETNE_6	ETNE_12	No	9.9
1613	72-1-5	NA	NA	NA	0	Pred	NA	NA	18	Wild	ETNE_6	ETNE_12	No	9.9
1614	72-1-5	NA	NA	NA	0	Pred	NA	NA	18	Wild	ETNE_6	ETNE_12	No	9.9
1615	72-1-5	NA	NA	NA	0	Pred	NA	NA	18	Wild	ETNE_6	ETNE_12	No	9.9
1616	72-1-5	NA	NA	NA	0	Pred	NA	NA	18	Wild	ETNE_6	ETNE_12	No	9.9
1617	72-1-5	NA	NA	NA	0	Pred	NA	NA	18	Wild	ETNE_6	ETNE_12	No	9.9
1618	72-1-5	NA	NA	NA	0	Pred	NA	NA	18	Wild	ETNE_6	ETNE_12	No	9.9
1619	72-1-5	NA	NA	NA	0	Pred	NA	NA	18	Wild	ETNE_6	ETNE_12	No	9.9
1620	72-2-6	NA	NA	NA	0	Pred	NA	NA	3	Farm	32CB	1183	Yes	14.05
1621	72-2-6	NA	NA	NA	0	Pred	NA	NA	3	Farm	32CB	1183	Yes	14.05
1622	72-2-6	NA	NA	NA	0	Pred	NA	NA	3	Farm	32CB	1183	Yes	14.05
1623	72-2-6	NA	NA	NA	0	Pred	NA	NA	3	Farm	32CB	1183	Yes	14.05
1624	72-2-6	NA	NA	NA	0	Pred	NA	NA	3	Farm	32CB	1183	Yes	14.05
1625	72-2-6	NA	NA	NA	0	Pred	NA	NA	3	Farm	32CB	1183	Yes	14.05
1626	72-2-6	NA	NA	NA	0	Pred	NA	NA	3	Farm	32CB	1183	Yes	14.05
1627	72-2-6	NA	NA	NA	0	Pred	NA	NA	3	Farm	32CB	1183	Yes	14.05
1628	72-2-6	NA	NA	NA	0	Pred	NA	NA	3	Farm	32CB	1183	Yes	14.05
1629	72-2-6	NA	NA	NA	0	Pred	NA	NA	3	Farm	32CB	1183	Yes	14.05
1630	72-2-6	NA	NA	NA	0	Pred	NA	NA	3	Farm	32CB	1183	Yes	14.05
1631	72-2-6	NA	NA	NA	0	Pred	NA	NA	3	Farm	32CB	1183	Yes	14.05
1632	72-2-6	NA	NA	NA	0	Pred	NA	NA	3	Farm	32CB	1183	Yes	14.05
1633	72-2-6	NA	NA	NA	0	Pred	NA	NA	3	Farm	32CB	1183	Yes	14.05
1634	72-2-6	NA	NA	NA	0	Pred	NA	NA	3	Farm	32CB	1183	Yes	14.05
1635	72-2-6	NA	NA	NA	0	Pred	NA	NA	3	Farm	32CB	1183	Yes	14.05
1636	72-2-6	NA	NA	NA	0	Pred	NA	NA	3	Farm	32CB	1183	Yes	14.05
1637	72-2-6	NA	NA	NA	0	Pred	NA	NA	3	Farm	32CB	1183	Yes	14.05
1638	72-2-6	NA	NA	NA	0	Pred	NA	NA	3	Farm	32CB	1183	Yes	14.05
1639	72-2-6	NA	NA	NA	0	Pred	NA	NA	3	Farm	32CB	1183	Yes	14.05
1640	72-2-6	NA	NA	NA	0	Pred	NA	NA	3	Farm	32CB	1183	Yes	14.05
1641	72-2-6	NA	NA	NA	0	Pred	NA	NA	3	Farm	32CB	1183	Yes	14.05
1642	72-2-6	NA	NA	NA	0	Pred	NA	NA	3	Farm	32CB	1183	Yes	14.05
1643	72-2-6	NA	NA	NA	0	Pred	NA	NA	3	Farm	32CB	1183	Yes	14.05
1644	72-2-6	NA	NA	NA	0	Pred	NA	NA	3	Farm	32CB	1183	Yes	14.05
1645	72-2-6	NA	NA	NA	0	Pred	NA	NA	3	Farm	32CB	1183	Yes	14.05
1646	72-2-6	NA	NA	NA	0	Pred	NA	NA	3	Farm	32CB	1183	Yes	14.05
1647	72-2-6	NA	NA	NA	0	Pred	NA	NA	3	Farm	32CB	1183	Yes	14.05
1648	72-2-6	NA	NA	NA	0	Pred	NA	NA	3	Farm	32CB	1183	Yes	14.05
1649	72-2-6	NA	NA	NA	0	Pred	NA	NA	3	Farm	32CB	1183	Yes	14.05
1650	72-2-6	NA	NA	NA	0	Pred	NA	NA	3	Farm	32CB	1183	Yes	14.05
1651	72-2-6	NA	NA	NA	0	Pred	NA	NA	3	Farm	32CB	1183	Yes	14.05
1652	72-2-6	NA	NA	NA	0	Pred	NA	NA	3	Farm	32CB	1183	Yes	14.05
1653	72-2-6	NA	NA	NA	0	Pred	NA	NA	3	Farm	32CB	1183	Yes	14.05
1654	72-2-6	NA	NA	NA	0	Pred	NA	NA	3	Farm	32CB	1183	Yes	14.05
1655	72-2-6	NA	NA	NA	0	Pred	NA	NA	3	Farm	32CB	1183	Yes	14.05
1656	72-2-6	NA	NA	NA	0	Pred	NA	NA	3	Farm	32CB	1183	Yes	14.05
1657	72-2-6	NA	NA	NA	0	Pred	NA	NA	3	Farm	32CB	1183	Yes	14.05
1658	72-2-6	NA	NA	NA	0	Pred	NA	NA	3	Farm	32CB	1183	Yes	14.05
1659	72-2-6	NA	NA	NA	0	Pred	NA	NA	4	Hybrid	32CB	ETNE_7	Yes	13.85
1660	72-2-6	NA	NA	NA	0	Pred	NA	NA	4	Hybrid	32CB	ETNE_7	Yes	13.85
1661	72-2-6	NA	NA	NA	0	Pred	NA	NA	4	Hybrid	32CB	ETNE_7	Yes	13.85
1662	72-2-6	NA	NA	NA	0	Pred	NA	NA	4	Hybrid	32CB	ETNE_7	Yes	13.85
1663	72-2-6	NA	NA	NA	0	Pred	NA	NA	4	Hybrid	32CB	ETNE_7	Yes	13.85
1664	72-2-6	NA	NA	NA	0	Pred	NA	NA	4	Hybrid	32CB	ETNE_7	Yes	13.85
1665	72-2-6	NA	NA	NA	0	Pred	NA	NA	4	Hybrid	32CB	ETNE_7	Yes	13.85
1666	72-2-6	NA	NA	NA	0	Pred	NA	NA	4	Hybrid	32CB	ETNE_7	Yes	13.85
1667	72-2-6	NA	NA	NA	0	Pred	NA	NA	4	Hybrid	32CB	ETNE_7	Yes	13.85
1668	72-2-6	NA	NA	NA	0	Pred	NA	NA	4	Hybrid	32CB	ETNE_7	Yes	13.85
1669	72-2-6	NA	NA	NA	0	Pred	NA	NA	4	Hybrid	32CB	ETNE_7	Yes	13.85
1670	72-2-6	NA	NA	NA	0	Pred	NA	NA	4	Hybrid	32CB	ETNE_7	Yes	13.85
1671	72-2-6	NA	NA	NA	0	Pred	NA	NA	4	Hybrid	32CB	ETNE_7	Yes	13.85
1672	72-2-6	NA	NA	NA	0	Pred	NA	NA	4	Hybrid	32CB	ETNE_7	Yes	13.85
1673	72-2-6	NA	NA	NA	0	Pred	NA	NA	4	Hybrid	32CB	ETNE_7	Yes	13.85
1674	72-2-6	NA	NA	NA	0	Pred	NA	NA	4	Hybrid	32CB	ETNE_7	Yes	13.85
1675	72-2-6	NA	NA	NA	0	Pred	NA	NA	4	Hybrid	32CB	ETNE_7	Yes	13.85
1676	72-2-6	NA	NA	NA	0	Pred	NA	NA	4	Hybrid	32CB	ETNE_7	Yes	13.85
1677	72-2-6	NA	NA	NA	0	Pred	NA	NA	4	Hybrid	32CB	ETNE_7	Yes	13.85
1678	72-2-6	NA	NA	NA	0	Pred	NA	NA	4	Hybrid	32CB	ETNE_7	Yes	13.85
1679	72-2-6	NA	NA	NA	0	Pred	NA	NA	4	Hybrid	32CB	ETNE_7	Yes	13.85
1680	72-2-6	NA	NA	NA	0	Pred	NA	NA	4	Hybrid	32CB	ETNE_7	Yes	13.85
1681	72-2-6	NA	NA	NA	0	Pred	NA	NA	4	Hybrid	32CB	ETNE_7	Yes	13.85
1682	72-2-6	NA	NA	NA	0	Pred	NA	NA	4	Hybrid	32CB	ETNE_7	Yes	13.85
1683	72-2-6	NA	NA	NA	0	Pred	NA	NA	4	Hybrid	32CB	ETNE_7	Yes	13.85
1684	72-2-6	NA	NA	NA	0	Pred	NA	NA	4	Hybrid	32CB	ETNE_7	Yes	13.85
1685	72-2-6	NA	NA	NA	0	Pred	NA	NA	4	Hybrid	32CB	ETNE_7	Yes	13.85
1686	72-2-6	NA	NA	NA	0	Pred	NA	NA	4	Hybrid	32CB	ETNE_7	Yes	13.85
1687	72-2-6	NA	NA	NA	0	Pred	NA	NA	4	Hybrid	32CB	ETNE_7	Yes	13.85
1688	72-2-6	NA	NA	NA	0	Pred	NA	NA	4	Hybrid	32CB	ETNE_7	Yes	13.85
1689	72-2-6	NA	NA	NA	0	Pred	NA	NA	4	Hybrid	32CB	ETNE_7	Yes	13.85
1690	72-2-6	NA	NA	NA	0	Pred	NA	NA	4	Hybrid	32CB	ETNE_7	Yes	13.85
1691	72-2-6	NA	NA	NA	0	Pred	NA	NA	4	Hybrid	32CB	ETNE_7	Yes	13.85
1692	72-2-6	NA	NA	NA	0	Pred	NA	NA	4	Hybrid	32CB	ETNE_7	Yes	13.85
1693	72-2-6	NA	NA	NA	0	Pred	NA	NA	4	Hybrid	32CB	ETNE_7	Yes	13.85
1694	72-2-6	NA	NA	NA	0	Pred	NA	NA	5	Farm	2009	0CE3	Yes	14.85
1695	72-2-6	NA	NA	NA	0	Pred	NA	NA	5	Farm	2009	0CE3	Yes	14.85
1696	72-2-6	NA	NA	NA	0	Pred	NA	NA	5	Farm	2009	0CE3	Yes	14.85
1697	72-2-6	NA	NA	NA	0	Pred	NA	NA	5	Farm	2009	0CE3	Yes	14.85
1698	72-2-6	NA	NA	NA	0	Pred	NA	NA	5	Farm	2009	0CE3	Yes	14.85
1699	72-2-6	NA	NA	NA	0	Pred	NA	NA	5	Farm	2009	0CE3	Yes	14.85
1700	72-2-6	NA	NA	NA	0	Pred	NA	NA	5	Farm	2009	0CE3	Yes	14.85
1701	72-2-6	NA	NA	NA	0	Pred	NA	NA	5	Farm	2009	0CE3	Yes	14.85
1702	72-2-6	NA	NA	NA	0	Pred	NA	NA	5	Farm	2009	0CE3	Yes	14.85
1703	72-2-6	NA	NA	NA	0	Pred	NA	NA	5	Farm	2009	0CE3	Yes	14.85
1704	72-2-6	NA	NA	NA	0	Pred	NA	NA	5	Farm	2009	0CE3	Yes	14.85
1705	72-2-6	NA	NA	NA	0	Pred	NA	NA	5	Farm	2009	0CE3	Yes	14.85
1706	72-2-6	NA	NA	NA	0	Pred	NA	NA	5	Farm	2009	0CE3	Yes	14.85
1707	72-2-6	NA	NA	NA	0	Pred	NA	NA	5	Farm	2009	0CE3	Yes	14.85
1708	72-2-6	NA	NA	NA	0	Pred	NA	NA	5	Farm	2009	0CE3	Yes	14.85
1709	72-2-6	NA	NA	NA	0	Pred	NA	NA	5	Farm	2009	0CE3	Yes	14.85
1710	72-2-6	NA	NA	NA	0	Pred	NA	NA	5	Farm	2009	0CE3	Yes	14.85
1711	72-2-6	NA	NA	NA	0	Pred	NA	NA	5	Farm	2009	0CE3	Yes	14.85
1712	72-2-6	NA	NA	NA	0	Pred	NA	NA	5	Farm	2009	0CE3	Yes	14.85
1713	72-2-6	NA	NA	NA	0	Pred	NA	NA	5	Farm	2009	0CE3	Yes	14.85
1714	72-2-6	NA	NA	NA	0	Pred	NA	NA	5	Farm	2009	0CE3	Yes	14.85
1715	72-2-6	NA	NA	NA	0	Pred	NA	NA	5	Farm	2009	0CE3	Yes	14.85
1716	72-2-6	NA	NA	NA	0	Pred	NA	NA	5	Farm	2009	0CE3	Yes	14.85
1717	72-2-6	NA	NA	NA	0	Pred	NA	NA	5	Farm	2009	0CE3	Yes	14.85
1718	72-2-6	NA	NA	NA	0	Pred	NA	NA	5	Farm	2009	0CE3	Yes	14.85
1719	72-2-6	NA	NA	NA	0	Pred	NA	NA	5	Farm	2009	0CE3	Yes	14.85
1720	72-2-6	NA	NA	NA	0	Pred	NA	NA	5	Farm	2009	0CE3	Yes	14.85
1721	72-2-6	NA	NA	NA	0	Pred	NA	NA	5	Farm	2009	0CE3	Yes	14.85
1722	72-2-6	NA	NA	NA	0	Pred	NA	NA	5	Farm	2009	0CE3	Yes	14.85
1723	72-2-6	NA	NA	NA	0	Pred	NA	NA	5	Farm	2009	0CE3	Yes	14.85
1724	72-2-6	NA	NA	NA	0	Pred	NA	NA	5	Farm	2009	0CE3	Yes	14.85
1725	72-2-6	NA	NA	NA	0	Pred	NA	NA	5	Farm	2009	0CE3	Yes	14.85
1726	72-2-6	NA	NA	NA	0	Pred	NA	NA	5	Farm	2009	0CE3	Yes	14.85
1727	72-2-6	NA	NA	NA	0	Pred	NA	NA	5	Farm	2009	0CE3	Yes	14.85
1728	72-2-6	NA	NA	NA	0	Pred	NA	NA	5	Farm	2009	0CE3	Yes	14.85
1729	72-2-6	NA	NA	NA	0	Pred	NA	NA	5	Farm	2009	0CE3	Yes	14.85
1730	72-2-6	NA	NA	NA	0	Pred	NA	NA	5	Farm	2009	0CE3	Yes	14.85
1731	72-2-6	NA	NA	NA	0	Pred	NA	NA	6	Hybrid	2009	ETNE_8	Yes	14.1
1732	72-2-6	NA	NA	NA	0	Pred	NA	NA	6	Hybrid	2009	ETNE_8	Yes	14.1
1733	72-2-6	NA	NA	NA	0	Pred	NA	NA	6	Hybrid	2009	ETNE_8	Yes	14.1
1734	72-2-6	NA	NA	NA	0	Pred	NA	NA	6	Hybrid	2009	ETNE_8	Yes	14.1
1735	72-2-6	NA	NA	NA	0	Pred	NA	NA	6	Hybrid	2009	ETNE_8	Yes	14.1
1736	72-2-6	NA	NA	NA	0	Pred	NA	NA	6	Hybrid	2009	ETNE_8	Yes	14.1
1737	72-2-6	NA	NA	NA	0	Pred	NA	NA	6	Hybrid	2009	ETNE_8	Yes	14.1
1738	72-2-6	NA	NA	NA	0	Pred	NA	NA	6	Hybrid	2009	ETNE_8	Yes	14.1
1739	72-2-6	NA	NA	NA	0	Pred	NA	NA	6	Hybrid	2009	ETNE_8	Yes	14.1
1740	72-2-6	NA	NA	NA	0	Pred	NA	NA	6	Hybrid	2009	ETNE_8	Yes	14.1
1741	72-2-6	NA	NA	NA	0	Pred	NA	NA	6	Hybrid	2009	ETNE_8	Yes	14.1
1742	72-2-6	NA	NA	NA	0	Pred	NA	NA	6	Hybrid	2009	ETNE_8	Yes	14.1
1743	72-2-6	NA	NA	NA	0	Pred	NA	NA	6	Hybrid	2009	ETNE_8	Yes	14.1
1744	72-2-6	NA	NA	NA	0	Pred	NA	NA	6	Hybrid	2009	ETNE_8	Yes	14.1
1745	72-2-6	NA	NA	NA	0	Pred	NA	NA	6	Hybrid	2009	ETNE_8	Yes	14.1
1746	72-2-6	NA	NA	NA	0	Pred	NA	NA	6	Hybrid	2009	ETNE_8	Yes	14.1
1747	72-2-6	NA	NA	NA	0	Pred	NA	NA	6	Hybrid	2009	ETNE_8	Yes	14.1
1748	72-2-6	NA	NA	NA	0	Pred	NA	NA	6	Hybrid	2009	ETNE_8	Yes	14.1
1749	72-2-6	NA	NA	NA	0	Pred	NA	NA	6	Hybrid	2009	ETNE_8	Yes	14.1
1750	72-2-6	NA	NA	NA	0	Pred	NA	NA	6	Hybrid	2009	ETNE_8	Yes	14.1
1751	72-2-6	NA	NA	NA	0	Pred	NA	NA	6	Hybrid	2009	ETNE_8	Yes	14.1
1752	72-2-6	NA	NA	NA	0	Pred	NA	NA	6	Hybrid	2009	ETNE_8	Yes	14.1
1753	72-2-6	NA	NA	NA	0	Pred	NA	NA	6	Hybrid	2009	ETNE_8	Yes	14.1
1754	72-2-6	NA	NA	NA	0	Pred	NA	NA	6	Hybrid	2009	ETNE_8	Yes	14.1
1755	72-2-6	NA	NA	NA	0	Pred	NA	NA	6	Hybrid	2009	ETNE_8	Yes	14.1
1756	72-2-6	NA	NA	NA	0	Pred	NA	NA	6	Hybrid	2009	ETNE_8	Yes	14.1
1757	72-2-6	NA	NA	NA	0	Pred	NA	NA	6	Hybrid	2009	ETNE_8	Yes	14.1
1758	72-2-6	NA	NA	NA	0	Pred	NA	NA	6	Hybrid	2009	ETNE_8	Yes	14.1
1759	72-2-6	NA	NA	NA	0	Pred	NA	NA	6	Hybrid	2009	ETNE_8	Yes	14.1
1760	72-2-6	NA	NA	NA	0	Pred	NA	NA	6	Hybrid	2009	ETNE_8	Yes	14.1
1761	72-2-6	NA	NA	NA	0	Pred	NA	NA	6	Hybrid	2009	ETNE_8	Yes	14.1
1762	72-2-6	NA	NA	NA	0	Pred	NA	NA	6	Hybrid	2009	ETNE_8	Yes	14.1
1763	72-2-6	NA	NA	NA	0	Pred	NA	NA	6	Hybrid	2009	ETNE_8	Yes	14.1
1764	72-2-6	NA	NA	NA	0	Pred	NA	NA	6	Hybrid	2009	ETNE_8	Yes	14.1
1765	72-2-6	NA	NA	NA	0	Pred	NA	NA	6	Hybrid	2009	ETNE_8	Yes	14.1
1766	72-2-6	NA	NA	NA	0	Pred	NA	NA	6	Hybrid	2009	ETNE_8	Yes	14.1
1767	72-2-6	NA	NA	NA	0	Pred	NA	NA	6	Hybrid	2009	ETNE_8	Yes	14.1
1768	72-2-6	NA	NA	NA	0	Pred	NA	NA	7	Farm	0	2B75	Yes	15
1769	72-2-6	NA	NA	NA	0	Pred	NA	NA	7	Farm	0	2B75	Yes	15
1770	72-2-6	NA	NA	NA	0	Pred	NA	NA	7	Farm	0	2B75	Yes	15
1771	72-2-6	NA	NA	NA	0	Pred	NA	NA	7	Farm	0	2B75	Yes	15
1772	72-2-6	NA	NA	NA	0	Pred	NA	NA	7	Farm	0	2B75	Yes	15
1773	72-2-6	NA	NA	NA	0	Pred	NA	NA	7	Farm	0	2B75	Yes	15
1774	72-2-6	NA	NA	NA	0	Pred	NA	NA	7	Farm	0	2B75	Yes	15
1775	72-2-6	NA	NA	NA	0	Pred	NA	NA	7	Farm	0	2B75	Yes	15
1776	72-2-6	NA	NA	NA	0	Pred	NA	NA	7	Farm	0	2B75	Yes	15
1777	72-2-6	NA	NA	NA	0	Pred	NA	NA	7	Farm	0	2B75	Yes	15
1778	72-2-6	NA	NA	NA	0	Pred	NA	NA	7	Farm	0	2B75	Yes	15
1779	72-2-6	NA	NA	NA	0	Pred	NA	NA	7	Farm	0	2B75	Yes	15
1780	72-2-6	NA	NA	NA	0	Pred	NA	NA	7	Farm	0	2B75	Yes	15
1781	72-2-6	NA	NA	NA	0	Pred	NA	NA	7	Farm	0	2B75	Yes	15
1782	72-2-6	NA	NA	NA	0	Pred	NA	NA	7	Farm	0	2B75	Yes	15
1783	72-2-6	NA	NA	NA	0	Pred	NA	NA	7	Farm	0	2B75	Yes	15
1784	72-2-6	NA	NA	NA	0	Pred	NA	NA	7	Farm	0	2B75	Yes	15
1785	72-2-6	NA	NA	NA	0	Pred	NA	NA	7	Farm	0	2B75	Yes	15
1786	72-2-6	NA	NA	NA	0	Pred	NA	NA	7	Farm	0	2B75	Yes	15
1787	72-2-6	NA	NA	NA	0	Pred	NA	NA	7	Farm	0	2B75	Yes	15
1788	72-2-6	NA	NA	NA	0	Pred	NA	NA	7	Farm	0	2B75	Yes	15
1789	72-2-6	NA	NA	NA	0	Pred	NA	NA	7	Farm	0	2B75	Yes	15
1790	72-2-6	NA	NA	NA	0	Pred	NA	NA	7	Farm	0	2B75	Yes	15
1791	72-2-6	NA	NA	NA	0	Pred	NA	NA	7	Farm	0	2B75	Yes	15
1792	72-2-6	NA	NA	NA	0	Pred	NA	NA	7	Farm	0	2B75	Yes	15
1793	72-2-6	NA	NA	NA	0	Pred	NA	NA	7	Farm	0	2B75	Yes	15
1794	72-2-6	NA	NA	NA	0	Pred	NA	NA	7	Farm	0	2B75	Yes	15
1795	72-2-6	NA	NA	NA	0	Pred	NA	NA	7	Farm	0	2B75	Yes	15
1796	72-2-6	NA	NA	NA	0	Pred	NA	NA	7	Farm	0	2B75	Yes	15
1797	72-2-6	NA	NA	NA	0	Pred	NA	NA	7	Farm	0	2B75	Yes	15
1798	72-2-6	NA	NA	NA	0	Pred	NA	NA	7	Farm	0	2B75	Yes	15
1799	72-2-6	NA	NA	NA	0	Pred	NA	NA	7	Farm	0	2B75	Yes	15
1800	72-2-6	NA	NA	NA	0	Pred	NA	NA	7	Farm	0	2B75	Yes	15
1801	72-2-6	NA	NA	NA	0	Pred	NA	NA	7	Farm	0	2B75	Yes	15
1802	72-2-6	NA	NA	NA	0	Pred	NA	NA	7	Farm	0	2B75	Yes	15
1803	72-2-6	NA	NA	NA	0	Pred	NA	NA	7	Farm	0	2B75	Yes	15
1804	72-2-6	NA	NA	NA	0	Pred	NA	NA	7	Farm	0	2B75	Yes	15
1805	72-2-6	NA	NA	NA	0	Pred	NA	NA	7	Farm	0	2B75	Yes	15
1806	72-2-6	NA	NA	NA	0	Pred	NA	NA	7	Farm	0	2B75	Yes	15
1807	72-2-6	NA	NA	NA	0	Pred	NA	NA	7	Farm	0	2B75	Yes	15
1808	72-2-6	NA	NA	NA	0	Pred	NA	NA	8	Hybrid	0	ETNE_9	Yes	14.3
1809	72-2-6	NA	NA	NA	0	Pred	NA	NA	8	Hybrid	0	ETNE_9	Yes	14.3
1810	72-2-6	NA	NA	NA	0	Pred	NA	NA	8	Hybrid	0	ETNE_9	Yes	14.3
1811	72-2-6	NA	NA	NA	0	Pred	NA	NA	8	Hybrid	0	ETNE_9	Yes	14.3
1812	72-2-6	NA	NA	NA	0	Pred	NA	NA	8	Hybrid	0	ETNE_9	Yes	14.3
1813	72-2-6	NA	NA	NA	0	Pred	NA	NA	8	Hybrid	0	ETNE_9	Yes	14.3
1814	72-2-6	NA	NA	NA	0	Pred	NA	NA	8	Hybrid	0	ETNE_9	Yes	14.3
1815	72-2-6	NA	NA	NA	0	Pred	NA	NA	8	Hybrid	0	ETNE_9	Yes	14.3
1816	72-2-6	NA	NA	NA	0	Pred	NA	NA	8	Hybrid	0	ETNE_9	Yes	14.3
1817	72-2-6	NA	NA	NA	0	Pred	NA	NA	8	Hybrid	0	ETNE_9	Yes	14.3
1818	72-2-6	NA	NA	NA	0	Pred	NA	NA	8	Hybrid	0	ETNE_9	Yes	14.3
1819	72-2-6	NA	NA	NA	0	Pred	NA	NA	8	Hybrid	0	ETNE_9	Yes	14.3
1820	72-2-6	NA	NA	NA	0	Pred	NA	NA	8	Hybrid	0	ETNE_9	Yes	14.3
1821	72-2-6	NA	NA	NA	0	Pred	NA	NA	8	Hybrid	0	ETNE_9	Yes	14.3
1822	72-2-6	NA	NA	NA	0	Pred	NA	NA	8	Hybrid	0	ETNE_9	Yes	14.3
1823	72-2-6	NA	NA	NA	0	Pred	NA	NA	8	Hybrid	0	ETNE_9	Yes	14.3
1824	72-2-6	NA	NA	NA	0	Pred	NA	NA	8	Hybrid	0	ETNE_9	Yes	14.3
1825	72-2-6	NA	NA	NA	0	Pred	NA	NA	8	Hybrid	0	ETNE_9	Yes	14.3
1826	72-2-6	NA	NA	NA	0	Pred	NA	NA	8	Hybrid	0	ETNE_9	Yes	14.3
1827	72-2-6	NA	NA	NA	0	Pred	NA	NA	8	Hybrid	0	ETNE_9	Yes	14.3
1828	72-2-6	NA	NA	NA	0	Pred	NA	NA	8	Hybrid	0	ETNE_9	Yes	14.3
1829	72-2-6	NA	NA	NA	0	Pred	NA	NA	8	Hybrid	0	ETNE_9	Yes	14.3
1830	72-2-6	NA	NA	NA	0	Pred	NA	NA	8	Hybrid	0	ETNE_9	Yes	14.3
1831	72-2-6	NA	NA	NA	0	Pred	NA	NA	8	Hybrid	0	ETNE_9	Yes	14.3
1832	72-2-6	NA	NA	NA	0	Pred	NA	NA	8	Hybrid	0	ETNE_9	Yes	14.3
1833	72-2-6	NA	NA	NA	0	Pred	NA	NA	8	Hybrid	0	ETNE_9	Yes	14.3
1834	72-2-6	NA	NA	NA	0	Pred	NA	NA	8	Hybrid	0	ETNE_9	Yes	14.3
1835	72-2-6	NA	NA	NA	0	Pred	NA	NA	8	Hybrid	0	ETNE_9	Yes	14.3
1836	72-2-6	NA	NA	NA	0	Pred	NA	NA	8	Hybrid	0	ETNE_9	Yes	14.3
1837	72-2-6	NA	NA	NA	0	Pred	NA	NA	8	Hybrid	0	ETNE_9	Yes	14.3
1838	72-2-6	NA	NA	NA	0	Pred	NA	NA	8	Hybrid	0	ETNE_9	Yes	14.3
1839	72-2-6	NA	NA	NA	0	Pred	NA	NA	8	Hybrid	0	ETNE_9	Yes	14.3
1840	72-2-6	NA	NA	NA	0	Pred	NA	NA	8	Hybrid	0	ETNE_9	Yes	14.3
1841	72-2-6	NA	NA	NA	0	Pred	NA	NA	8	Hybrid	0	ETNE_9	Yes	14.3
1842	72-2-6	NA	NA	NA	0	Pred	NA	NA	8	Hybrid	0	ETNE_9	Yes	14.3
1843	72-2-6	NA	NA	NA	0	Pred	NA	NA	8	Hybrid	0	ETNE_9	Yes	14.3
1844	72-2-6	NA	NA	NA	0	Pred	NA	NA	8	Hybrid	0	ETNE_9	Yes	14.3
1845	72-2-6	NA	NA	NA	0	Pred	NA	NA	8	Hybrid	0	ETNE_9	Yes	14.3
1846	72-2-6	NA	NA	NA	0	Pred	NA	NA	9	Farm	156A	1936	Yes	14.2
1847	72-2-6	NA	NA	NA	0	Pred	NA	NA	9	Farm	156A	1936	Yes	14.2
1848	72-2-6	NA	NA	NA	0	Pred	NA	NA	9	Farm	156A	1936	Yes	14.2
1849	72-2-6	NA	NA	NA	0	Pred	NA	NA	9	Farm	156A	1936	Yes	14.2
1850	72-2-6	NA	NA	NA	0	Pred	NA	NA	9	Farm	156A	1936	Yes	14.2
1851	72-2-6	NA	NA	NA	0	Pred	NA	NA	9	Farm	156A	1936	Yes	14.2
1852	72-2-6	NA	NA	NA	0	Pred	NA	NA	9	Farm	156A	1936	Yes	14.2
1853	72-2-6	NA	NA	NA	0	Pred	NA	NA	9	Farm	156A	1936	Yes	14.2
1854	72-2-6	NA	NA	NA	0	Pred	NA	NA	9	Farm	156A	1936	Yes	14.2
1855	72-2-6	NA	NA	NA	0	Pred	NA	NA	9	Farm	156A	1936	Yes	14.2
1856	72-2-6	NA	NA	NA	0	Pred	NA	NA	9	Farm	156A	1936	Yes	14.2
1857	72-2-6	NA	NA	NA	0	Pred	NA	NA	9	Farm	156A	1936	Yes	14.2
1858	72-2-6	NA	NA	NA	0	Pred	NA	NA	9	Farm	156A	1936	Yes	14.2
1859	72-2-6	NA	NA	NA	0	Pred	NA	NA	9	Farm	156A	1936	Yes	14.2
1860	72-2-6	NA	NA	NA	0	Pred	NA	NA	9	Farm	156A	1936	Yes	14.2
1861	72-2-6	NA	NA	NA	0	Pred	NA	NA	9	Farm	156A	1936	Yes	14.2
1862	72-2-6	NA	NA	NA	0	Pred	NA	NA	9	Farm	156A	1936	Yes	14.2
1863	72-2-6	NA	NA	NA	0	Pred	NA	NA	9	Farm	156A	1936	Yes	14.2
1864	72-2-6	NA	NA	NA	0	Pred	NA	NA	9	Farm	156A	1936	Yes	14.2
1865	72-2-6	NA	NA	NA	0	Pred	NA	NA	9	Farm	156A	1936	Yes	14.2
1866	72-2-6	NA	NA	NA	0	Pred	NA	NA	9	Farm	156A	1936	Yes	14.2
1867	72-2-6	NA	NA	NA	0	Pred	NA	NA	9	Farm	156A	1936	Yes	14.2
1868	72-2-6	NA	NA	NA	0	Pred	NA	NA	9	Farm	156A	1936	Yes	14.2
1869	72-2-6	NA	NA	NA	0	Pred	NA	NA	9	Farm	156A	1936	Yes	14.2
1870	72-2-6	NA	NA	NA	0	Pred	NA	NA	9	Farm	156A	1936	Yes	14.2
1871	72-2-6	NA	NA	NA	0	Pred	NA	NA	9	Farm	156A	1936	Yes	14.2
1872	72-2-6	NA	NA	NA	0	Pred	NA	NA	9	Farm	156A	1936	Yes	14.2
1873	72-2-6	NA	NA	NA	0	Pred	NA	NA	9	Farm	156A	1936	Yes	14.2
1874	72-2-6	NA	NA	NA	0	Pred	NA	NA	9	Farm	156A	1936	Yes	14.2
1875	72-2-6	NA	NA	NA	0	Pred	NA	NA	9	Farm	156A	1936	Yes	14.2
1876	72-2-6	NA	NA	NA	0	Pred	NA	NA	9	Farm	156A	1936	Yes	14.2
1877	72-2-6	NA	NA	NA	0	Pred	NA	NA	9	Farm	156A	1936	Yes	14.2
1878	72-2-6	NA	NA	NA	0	Pred	NA	NA	9	Farm	156A	1936	Yes	14.2
1879	72-2-6	NA	NA	NA	0	Pred	NA	NA	9	Farm	156A	1936	Yes	14.2
1880	72-2-6	NA	NA	NA	0	Pred	NA	NA	9	Farm	156A	1936	Yes	14.2
1881	72-2-6	NA	NA	NA	0	Pred	NA	NA	9	Farm	156A	1936	Yes	14.2
1882	72-2-6	NA	NA	NA	0	Pred	NA	NA	9	Farm	156A	1936	Yes	14.2
1883	72-2-6	NA	NA	NA	0	Pred	NA	NA	10	Hybrid	156A	ETNE_10	Yes	14.25
1884	72-2-6	NA	NA	NA	0	Pred	NA	NA	10	Hybrid	156A	ETNE_10	Yes	14.25
1885	72-2-6	NA	NA	NA	0	Pred	NA	NA	10	Hybrid	156A	ETNE_10	Yes	14.25
1886	72-2-6	NA	NA	NA	0	Pred	NA	NA	10	Hybrid	156A	ETNE_10	Yes	14.25
1887	72-2-6	NA	NA	NA	0	Pred	NA	NA	10	Hybrid	156A	ETNE_10	Yes	14.25
1888	72-2-6	NA	NA	NA	0	Pred	NA	NA	10	Hybrid	156A	ETNE_10	Yes	14.25
1889	72-2-6	NA	NA	NA	0	Pred	NA	NA	10	Hybrid	156A	ETNE_10	Yes	14.25
1890	72-2-6	NA	NA	NA	0	Pred	NA	NA	10	Hybrid	156A	ETNE_10	Yes	14.25
1891	72-2-6	NA	NA	NA	0	Pred	NA	NA	10	Hybrid	156A	ETNE_10	Yes	14.25
1892	72-2-6	NA	NA	NA	0	Pred	NA	NA	10	Hybrid	156A	ETNE_10	Yes	14.25
1893	72-2-6	NA	NA	NA	0	Pred	NA	NA	10	Hybrid	156A	ETNE_10	Yes	14.25
1894	72-2-6	NA	NA	NA	0	Pred	NA	NA	10	Hybrid	156A	ETNE_10	Yes	14.25
1895	72-2-6	NA	NA	NA	0	Pred	NA	NA	10	Hybrid	156A	ETNE_10	Yes	14.25
1896	72-2-6	NA	NA	NA	0	Pred	NA	NA	10	Hybrid	156A	ETNE_10	Yes	14.25
1897	72-2-6	NA	NA	NA	0	Pred	NA	NA	10	Hybrid	156A	ETNE_10	Yes	14.25
1898	72-2-6	NA	NA	NA	0	Pred	NA	NA	10	Hybrid	156A	ETNE_10	Yes	14.25
1899	72-2-6	NA	NA	NA	0	Pred	NA	NA	10	Hybrid	156A	ETNE_10	Yes	14.25
1900	72-2-6	NA	NA	NA	0	Pred	NA	NA	10	Hybrid	156A	ETNE_10	Yes	14.25
1901	72-2-6	NA	NA	NA	0	Pred	NA	NA	10	Hybrid	156A	ETNE_10	Yes	14.25
1902	72-2-6	NA	NA	NA	0	Pred	NA	NA	10	Hybrid	156A	ETNE_10	Yes	14.25
1903	72-2-6	NA	NA	NA	0	Pred	NA	NA	10	Hybrid	156A	ETNE_10	Yes	14.25
1904	72-2-6	NA	NA	NA	0	Pred	NA	NA	10	Hybrid	156A	ETNE_10	Yes	14.25
1905	72-2-6	NA	NA	NA	0	Pred	NA	NA	10	Hybrid	156A	ETNE_10	Yes	14.25
1906	72-2-6	NA	NA	NA	0	Pred	NA	NA	10	Hybrid	156A	ETNE_10	Yes	14.25
1907	72-2-6	NA	NA	NA	0	Pred	NA	NA	10	Hybrid	156A	ETNE_10	Yes	14.25
1908	72-2-6	NA	NA	NA	0	Pred	NA	NA	10	Hybrid	156A	ETNE_10	Yes	14.25
1909	72-2-6	NA	NA	NA	0	Pred	NA	NA	10	Hybrid	156A	ETNE_10	Yes	14.25
1910	72-2-6	NA	NA	NA	0	Pred	NA	NA	10	Hybrid	156A	ETNE_10	Yes	14.25
1911	72-2-6	NA	NA	NA	0	Pred	NA	NA	10	Hybrid	156A	ETNE_10	Yes	14.25
1912	72-2-6	NA	NA	NA	0	Pred	NA	NA	10	Hybrid	156A	ETNE_10	Yes	14.25
1913	72-2-6	NA	NA	NA	0	Pred	NA	NA	10	Hybrid	156A	ETNE_10	Yes	14.25
1914	72-2-6	NA	NA	NA	0	Pred	NA	NA	10	Hybrid	156A	ETNE_10	Yes	14.25
1915	72-2-6	NA	NA	NA	0	Pred	NA	NA	10	Hybrid	156A	ETNE_10	Yes	14.25
1916	72-2-6	NA	NA	NA	0	Pred	NA	NA	10	Hybrid	156A	ETNE_10	Yes	14.25
1917	72-2-6	NA	NA	NA	0	Pred	NA	NA	10	Hybrid	156A	ETNE_10	Yes	14.25
1918	72-2-6	NA	NA	NA	0	Pred	NA	NA	10	Hybrid	156A	ETNE_10	Yes	14.25
1919	72-2-6	NA	NA	NA	0	Pred	NA	NA	11	Farm	321D	EE05	Yes	14.65
1920	72-2-6	NA	NA	NA	0	Pred	NA	NA	11	Farm	321D	EE05	Yes	14.65
1921	72-2-6	NA	NA	NA	0	Pred	NA	NA	11	Farm	321D	EE05	Yes	14.65
1922	72-2-6	NA	NA	NA	0	Pred	NA	NA	11	Farm	321D	EE05	Yes	14.65
1923	72-2-6	NA	NA	NA	0	Pred	NA	NA	11	Farm	321D	EE05	Yes	14.65
1924	72-2-6	NA	NA	NA	0	Pred	NA	NA	11	Farm	321D	EE05	Yes	14.65
1925	72-2-6	NA	NA	NA	0	Pred	NA	NA	11	Farm	321D	EE05	Yes	14.65
1926	72-2-6	NA	NA	NA	0	Pred	NA	NA	11	Farm	321D	EE05	Yes	14.65
1927	72-2-6	NA	NA	NA	0	Pred	NA	NA	11	Farm	321D	EE05	Yes	14.65
1928	72-2-6	NA	NA	NA	0	Pred	NA	NA	11	Farm	321D	EE05	Yes	14.65
1929	72-2-6	NA	NA	NA	0	Pred	NA	NA	11	Farm	321D	EE05	Yes	14.65
1930	72-2-6	NA	NA	NA	0	Pred	NA	NA	11	Farm	321D	EE05	Yes	14.65
1931	72-2-6	NA	NA	NA	0	Pred	NA	NA	11	Farm	321D	EE05	Yes	14.65
1932	72-2-6	NA	NA	NA	0	Pred	NA	NA	11	Farm	321D	EE05	Yes	14.65
1933	72-2-6	NA	NA	NA	0	Pred	NA	NA	11	Farm	321D	EE05	Yes	14.65
1934	72-2-6	NA	NA	NA	0	Pred	NA	NA	11	Farm	321D	EE05	Yes	14.65
1935	72-2-6	NA	NA	NA	0	Pred	NA	NA	11	Farm	321D	EE05	Yes	14.65
1936	72-2-6	NA	NA	NA	0	Pred	NA	NA	11	Farm	321D	EE05	Yes	14.65
1937	72-2-6	NA	NA	NA	0	Pred	NA	NA	11	Farm	321D	EE05	Yes	14.65
1938	72-2-6	NA	NA	NA	0	Pred	NA	NA	11	Farm	321D	EE05	Yes	14.65
1939	72-2-6	NA	NA	NA	0	Pred	NA	NA	11	Farm	321D	EE05	Yes	14.65
1940	72-2-6	NA	NA	NA	0	Pred	NA	NA	11	Farm	321D	EE05	Yes	14.65
1941	72-2-6	NA	NA	NA	0	Pred	NA	NA	11	Farm	321D	EE05	Yes	14.65
1942	72-2-6	NA	NA	NA	0	Pred	NA	NA	11	Farm	321D	EE05	Yes	14.65
1943	72-2-6	NA	NA	NA	0	Pred	NA	NA	11	Farm	321D	EE05	Yes	14.65
1944	72-2-6	NA	NA	NA	0	Pred	NA	NA	11	Farm	321D	EE05	Yes	14.65
1945	72-2-6	NA	NA	NA	0	Pred	NA	NA	11	Farm	321D	EE05	Yes	14.65
1946	72-2-6	NA	NA	NA	0	Pred	NA	NA	11	Farm	321D	EE05	Yes	14.65
1947	72-2-6	NA	NA	NA	0	Pred	NA	NA	11	Farm	321D	EE05	Yes	14.65
1948	72-2-6	NA	NA	NA	0	Pred	NA	NA	11	Farm	321D	EE05	Yes	14.65
1949	72-2-6	NA	NA	NA	0	Pred	NA	NA	11	Farm	321D	EE05	Yes	14.65
1950	72-2-6	NA	NA	NA	0	Pred	NA	NA	11	Farm	321D	EE05	Yes	14.65
1951	72-2-6	NA	NA	NA	0	Pred	NA	NA	11	Farm	321D	EE05	Yes	14.65
1952	72-2-6	NA	NA	NA	0	Pred	NA	NA	11	Farm	321D	EE05	Yes	14.65
1953	72-2-6	NA	NA	NA	0	Pred	NA	NA	11	Farm	321D	EE05	Yes	14.65
1954	72-2-6	NA	NA	NA	0	Pred	NA	NA	11	Farm	321D	EE05	Yes	14.65
1955	72-2-6	NA	NA	NA	0	Pred	NA	NA	11	Farm	321D	EE05	Yes	14.65
1956	72-2-6	NA	NA	NA	0	Pred	NA	NA	11	Farm	321D	EE05	Yes	14.65
1957	72-2-6	NA	NA	NA	0	Pred	NA	NA	11	Farm	321D	EE05	Yes	14.65
1958	72-2-6	NA	NA	NA	0	Pred	NA	NA	11	Farm	321D	EE05	Yes	14.65
1959	72-2-6	NA	NA	NA	0	Pred	NA	NA	12	Hybrid	321D	ETNE_12	Yes	14.25
1960	72-2-6	NA	NA	NA	0	Pred	NA	NA	12	Hybrid	321D	ETNE_12	Yes	14.25
1961	72-2-6	NA	NA	NA	0	Pred	NA	NA	12	Hybrid	321D	ETNE_12	Yes	14.25
1962	72-2-6	NA	NA	NA	0	Pred	NA	NA	12	Hybrid	321D	ETNE_12	Yes	14.25
1963	72-2-6	NA	NA	NA	0	Pred	NA	NA	12	Hybrid	321D	ETNE_12	Yes	14.25
1964	72-2-6	NA	NA	NA	0	Pred	NA	NA	12	Hybrid	321D	ETNE_12	Yes	14.25
1965	72-2-6	NA	NA	NA	0	Pred	NA	NA	12	Hybrid	321D	ETNE_12	Yes	14.25
1966	72-2-6	NA	NA	NA	0	Pred	NA	NA	12	Hybrid	321D	ETNE_12	Yes	14.25
1967	72-2-6	NA	NA	NA	0	Pred	NA	NA	12	Hybrid	321D	ETNE_12	Yes	14.25
1968	72-2-6	NA	NA	NA	0	Pred	NA	NA	12	Hybrid	321D	ETNE_12	Yes	14.25
1969	72-2-6	NA	NA	NA	0	Pred	NA	NA	12	Hybrid	321D	ETNE_12	Yes	14.25
1970	72-2-6	NA	NA	NA	0	Pred	NA	NA	12	Hybrid	321D	ETNE_12	Yes	14.25
1971	72-2-6	NA	NA	NA	0	Pred	NA	NA	12	Hybrid	321D	ETNE_12	Yes	14.25
1972	72-2-6	NA	NA	NA	0	Pred	NA	NA	12	Hybrid	321D	ETNE_12	Yes	14.25
1973	72-2-6	NA	NA	NA	0	Pred	NA	NA	12	Hybrid	321D	ETNE_12	Yes	14.25
1974	72-2-6	NA	NA	NA	0	Pred	NA	NA	12	Hybrid	321D	ETNE_12	Yes	14.25
1975	72-2-6	NA	NA	NA	0	Pred	NA	NA	12	Hybrid	321D	ETNE_12	Yes	14.25
1976	72-2-6	NA	NA	NA	0	Pred	NA	NA	12	Hybrid	321D	ETNE_12	Yes	14.25
1977	72-2-6	NA	NA	NA	0	Pred	NA	NA	12	Hybrid	321D	ETNE_12	Yes	14.25
1978	72-2-6	NA	NA	NA	0	Pred	NA	NA	12	Hybrid	321D	ETNE_12	Yes	14.25
1979	72-2-6	NA	NA	NA	0	Pred	NA	NA	12	Hybrid	321D	ETNE_12	Yes	14.25
1980	72-2-6	NA	NA	NA	0	Pred	NA	NA	12	Hybrid	321D	ETNE_12	Yes	14.25
1981	72-2-6	NA	NA	NA	0	Pred	NA	NA	12	Hybrid	321D	ETNE_12	Yes	14.25
1982	72-2-6	NA	NA	NA	0	Pred	NA	NA	12	Hybrid	321D	ETNE_12	Yes	14.25
1983	72-2-6	NA	NA	NA	0	Pred	NA	NA	12	Hybrid	321D	ETNE_12	Yes	14.25
1984	72-2-6	NA	NA	NA	0	Pred	NA	NA	12	Hybrid	321D	ETNE_12	Yes	14.25
1985	72-2-6	NA	NA	NA	0	Pred	NA	NA	12	Hybrid	321D	ETNE_12	Yes	14.25
1986	72-2-6	NA	NA	NA	0	Pred	NA	NA	12	Hybrid	321D	ETNE_12	Yes	14.25
1987	72-2-6	NA	NA	NA	0	Pred	NA	NA	12	Hybrid	321D	ETNE_12	Yes	14.25
1988	72-2-6	NA	NA	NA	0	Pred	NA	NA	12	Hybrid	321D	ETNE_12	Yes	14.25
1989	72-2-6	NA	NA	NA	0	Pred	NA	NA	12	Hybrid	321D	ETNE_12	Yes	14.25
1990	72-2-6	NA	NA	NA	0	Pred	NA	NA	12	Hybrid	321D	ETNE_12	Yes	14.25
1991	72-2-6	NA	NA	NA	0	Pred	NA	NA	12	Hybrid	321D	ETNE_12	Yes	14.25
1992	72-2-6	NA	NA	NA	0	Pred	NA	NA	12	Hybrid	321D	ETNE_12	Yes	14.25
1993	72-2-6	NA	NA	NA	0	Pred	NA	NA	12	Hybrid	321D	ETNE_12	Yes	14.25
1994	72-2-6	NA	NA	NA	0	Pred	NA	NA	12	Hybrid	321D	ETNE_12	Yes	14.25
1995	72-2-6	NA	NA	NA	0	Pred	NA	NA	12	Hybrid	321D	ETNE_12	Yes	14.25
1996	72-2-6	NA	NA	NA	0	Pred	NA	NA	14	Wild	ETNE_2	ETNE_7	Yes	18.7
1997	72-2-6	NA	NA	NA	0	Pred	NA	NA	14	Wild	ETNE_2	ETNE_7	Yes	18.7
1998	72-2-6	NA	NA	NA	0	Pred	NA	NA	14	Wild	ETNE_2	ETNE_7	Yes	18.7
1999	72-2-6	NA	NA	NA	0	Pred	NA	NA	14	Wild	ETNE_2	ETNE_7	Yes	18.7
2000	72-2-6	NA	NA	NA	0	Pred	NA	NA	14	Wild	ETNE_2	ETNE_7	Yes	18.7
2001	72-2-6	NA	NA	NA	0	Pred	NA	NA	14	Wild	ETNE_2	ETNE_7	Yes	18.7
[truncated: 1,017 more rows]

## Sheet: Ims_growth_2015
DNA	Tank	Length (mm)	Weight (cg)	Condition fatcor	Treatment	Sampling date	Unreliable_growtn	DNA	Family	Type	Dam	Sire	Fouling	Initial family weight (cg)	Start date	Days	SGR
1	72-2-6	29	23	0.94	Pred	2015-06-09	No	1982_3355_1_B01_007.fsa	10	Hybrid	156A	ETNE_10	Yes	14.25	2015-04-22	48	1
2	72-2-6	33	29	0.81	Pred	2015-06-09	No	1982_3355_2_C01_006.fsa	5	Farm	2009	0CE3	Yes	14.85	2015-04-22	48	1.39
3	72-2-6	33	35	0.97	Pred	2015-06-09	No	1982_3355_3_D01_005.fsa	14	Wild	ETNE_2	ETNE_7	Yes	18.7	2015-04-22	48	1.31
4	72-2-6	35	38	0.89	Pred	2015-06-09	No	1982_3355_4_E01_004.fsa	14	Wild	ETNE_2	ETNE_7	Yes	18.7	2015-04-22	48	1.48
5	72-2-6	30	26	0.96	Pred	2015-06-09	No	1982_3355_5_F01_003.fsa	17	Wild	ETNE_5	ETNE_10	Yes	17.85	2015-04-22	48	0.78
6	72-2-6	34	37	0.94	Pred	2015-06-09	No	1982_3355_6_G01_002.fsa	14	Wild	ETNE_2	ETNE_7	Yes	18.7	2015-04-22	48	1.42
7	72-2-6	34	35	0.89	Pred	2015-06-09	No	1982_3355_7_H01_001.fsa	14	Wild	ETNE_2	ETNE_7	Yes	18.7	2015-04-22	48	1.31
8	72-2-6	32	31	0.95	Pred	2015-06-09	No	1982_3355_8_A02_008.fsa	16	Wild	ETNE_4	ETNE_9	Yes	15.15	2015-04-22	48	1.49
9	72-2-6	32	29	0.89	Pred	2015-06-09	No	1982_3355_9_B02_007.fsa	17	Wild	ETNE_5	ETNE_10	Yes	17.85	2015-04-22	48	1.01
10	72-2-6	30	22	0.81	Pred	2015-06-09	No	1982_3355_10_C02_006.fsa	12	Hybrid	321D	ETNE_12	Yes	14.25	2015-04-22	48	0.9
11	72-2-6	29	22	0.9	Pred	2015-06-09	No	1982_3355_11_D02_005.fsa	15	Wild	ETNE_3	ETNE_8	Yes	11.6	2015-04-22	48	1.33
12	72-2-6	31	28	0.94	Pred	2015-06-09	No	1982_3355_12_E02_004.fsa	4	Hybrid	32CB	ETNE_7	Yes	13.85	2015-04-22	48	1.47
13	72-2-6	34	38	0.97	Pred	2015-06-09	No	1982_3355_13_F02_003.fsa	14	Wild	ETNE_2	ETNE_7	Yes	18.7	2015-04-22	48	1.48
14	72-2-5	32	35	1.07	No.Pred	2015-06-09	No	1982_3355_14_G02_002.fsa	7	Farm	0	2B75	No	15	2015-04-22	48	1.77
15	72-2-5	30	24	0.89	No.Pred	2015-06-09	No	1982_3355_15_H02_001.fsa	4	Hybrid	32CB	ETNE_7	No	13.85	2015-04-22	48	1.15
16	72-2-5	35	39	0.91	No.Pred	2015-06-09	No	1982_3355_16_A03_016.fsa	14	Wild	ETNE_2	ETNE_7	No	18.7	2015-04-22	48	1.53
17	72-2-5	32	32	0.98	No.Pred	2015-06-09	No	1982_3355_17_B03_015.fsa	10	Hybrid	156A	ETNE_10	No	14.25	2015-04-22	48	1.69
18	72-2-5	35	39	0.91	No.Pred	2015-06-09	No	1982_3355_18_C03_014.fsa	17	Wild	ETNE_5	ETNE_10	No	17.85	2015-04-22	48	1.63
19	72-2-5	34	36	0.92	No.Pred	2015-06-09	No	1982_3355_19_D03_013.fsa	14	Wild	ETNE_2	ETNE_7	No	18.7	2015-04-22	48	1.36
20	72-2-5	33	33	0.92	No.Pred	2015-06-09	No	1982_3355_20_E03_012.fsa	9	Farm	156A	1936	No	14.2	2015-04-22	48	1.76
21	72-2-5	36	35	0.75	No.Pred	2015-06-09	No	1982_3355_21_F03_011.fsa	14	Wild	ETNE_2	ETNE_7	No	18.7	2015-04-22	48	1.31
22	72-2-5	32	32	0.98	No.Pred	2015-06-09	No	1982_3355_22_G03_010.fsa	16	Wild	ETNE_4	ETNE_9	No	15.15	2015-04-22	48	1.56
23	72-2-5	31	29	0.97	No.Pred	2015-06-09	No	1982_3355_23_H03_009.fsa	16	Wild	ETNE_4	ETNE_9	No	15.15	2015-04-22	48	1.35
24	72-2-5	34	36	0.92	No.Pred	2015-06-09	No	1982_3355_24_A04_016.fsa	16	Wild	ETNE_4	ETNE_9	No	15.15	2015-04-22	48	1.8
25	72-2-5	32	32	0.98	No.Pred	2015-06-09	No	1982_3355_25_B04_015.fsa	16	Wild	ETNE_4	ETNE_9	No	15.15	2015-04-22	48	1.56
26	72-2-5	30	22	0.81	No.Pred	2015-06-09	No	1982_3355_26_C04_014.fsa	11	Farm	321D	EE05	No	14.65	2015-04-22	48	0.85
27	72-2-5	35	37	0.86	No.Pred	2015-06-09	No	1982_3355_27_D04_013.fsa	17	Wild	ETNE_5	ETNE_10	No	17.85	2015-04-22	48	1.52
28	72-2-5	32	32	0.98	No.Pred	2015-06-09	No	1982_3355_28_E04_012.fsa	9	Farm	156A	1936	No	14.2	2015-04-22	48	1.69
29	72-2-5	32	28	0.85	No.Pred	2015-06-09	No	1982_3355_29_F04_011.fsa	5	Farm	2009	0CE3	No	14.85	2015-04-22	48	1.32
30	72-2-5	30	23	0.85	No.Pred	2015-06-09	No	1982_3355_30_G04_010.fsa	16	Wild	ETNE_4	ETNE_9	No	15.15	2015-04-22	48	0.87
31	72-2-5	28	20	0.91	No.Pred	2015-06-09	No	1982_3355_31_H04_009.fsa	10	Hybrid	156A	ETNE_10	No	14.25	2015-04-22	48	0.71
32	72-2-5	30	27	1	No.Pred	2015-06-09	No	1982_3355_32_A05_024.fsa	12	Hybrid	321D	ETNE_12	No	14.25	2015-04-22	48	1.33
33	72-2-5	29	23	0.94	No.Pred	2015-06-09	No	1982_3355_33_B05_023.fsa	8	Hybrid	0	ETNE_9	No	14.3	2015-04-22	48	0.99
34	72-2-5	32	32	0.98	No.Pred	2015-06-09	No	1982_3355_34_C05_022.fsa	16	Wild	ETNE_4	ETNE_9	No	15.15	2015-04-22	48	1.56
35	72-2-5	31	30	1.01	No.Pred	2015-06-09	No	1982_3355_35_D05_021.fsa	5	Farm	2009	0CE3	No	14.85	2015-04-22	48	1.46
36	72-2-5	33	35	0.97	No.Pred	2015-06-09	No	1982_3355_36_E05_020.fsa	17	Wild	ETNE_5	ETNE_10	No	17.85	2015-04-22	48	1.4
37	72-2-5	30	29	1.07	No.Pred	2015-06-09	No	1982_3355_37_F05_019.fsa	12	Hybrid	321D	ETNE_12	No	14.25	2015-04-22	48	1.48
38	72-2-5	33	31	0.86	No.Pred	2015-06-09	No	1982_3355_38_G05_018.fsa	5	Farm	2009	0CE3	No	14.85	2015-04-22	48	1.53
39	72-2-5	31	30	1.01	No.Pred	2015-06-09	No	1982_3355_39_H05_017.fsa	7	Farm	0	2B75	No	15	2015-04-22	48	1.44
40	72-2-5	36	43	0.92	No.Pred	2015-06-09	No	1982_3355_40_A06_024.fsa	14	Wild	ETNE_2	ETNE_7	No	18.7	2015-04-22	48	1.73
41	72-2-5	31	27	0.91	No.Pred	2015-06-09	No	1982_3355_41_B06_023.fsa	11	Farm	321D	EE05	No	14.65	2015-04-22	48	1.27
42	72-2-5	30	27	1	No.Pred	2015-06-09	No	1982_3355_42_C06_022.fsa	11	Farm	321D	EE05	No	14.65	2015-04-22	48	1.27
43	72-2-5	35	43	1	No.Pred	2015-06-09	No	1982_3355_43_D06_021.fsa	17	Wild	ETNE_5	ETNE_10	No	17.85	2015-04-22	48	1.83
44	72-2-5	32	31	0.95	No.Pred	2015-06-09	No	1982_3355_44_E06_020.fsa	17	Wild	ETNE_5	ETNE_10	No	17.85	2015-04-22	48	1.15
45	72-2-5	32	35	1.07	No.Pred	2015-06-09	No	1982_3355_45_F06_019.fsa	3	Farm	32CB	1183	No	14.05	2015-04-22	48	1.9
46	72-2-5	32	30	0.92	No.Pred	2015-06-09	No	1982_3355_46_G06_018.fsa	3	Farm	32CB	1183	No	14.05	2015-04-22	48	1.58
47	72-2-5	31	26	0.87	No.Pred	2015-06-09	No	1982_3355_47_H06_017.fsa	5	Farm	2009	0CE3	No	14.85	2015-04-22	48	1.17
48	72-2-5	31	28	0.94	No.Pred	2015-06-09	No	1982_3355_48_A07_032.fsa	10	Hybrid	156A	ETNE_10	No	14.25	2015-04-22	48	1.41
49	72-2-5	34	37	0.94	No.Pred	2015-06-09	No	1982_3355_49_B07_031.fsa	4	Hybrid	32CB	ETNE_7	No	13.85	2015-04-22	48	2.05
50	72-2-5	30	28	1.04	No.Pred	2015-06-09	No	1982_3355_50_C07_030.fsa	8	Hybrid	0	ETNE_9	No	14.3	2015-04-22	48	1.4
51	72-2-5	34	22	0.56	No.Pred	2015-06-09	No	1982_3355_51_D07_029.fsa	11	Farm	321D	EE05	No	14.65	2015-04-22	48	0.85
52	72-2-5	32	30	0.92	No.Pred	2015-06-09	No	1982_3355_52_E07_028.fsa	16	Wild	ETNE_4	ETNE_9	No	15.15	2015-04-22	48	1.42
53	72-2-5	31	31	1.04	No.Pred	2015-06-09	No	1982_3355_53_F07_027.fsa	4	Hybrid	32CB	ETNE_7	No	13.85	2015-04-22	48	1.68
54	72-2-5	33	32	0.89	No.Pred	2015-06-09	No	1982_3355_54_G07_026.fsa	5	Farm	2009	0CE3	No	14.85	2015-04-22	48	1.6
55	72-2-5	31	26	0.87	No.Pred	2015-06-09	No	1982_3355_55_H07_025.fsa	9	Farm	156A	1936	No	14.2	2015-04-22	48	1.26
56	72-2-5	30	26	0.96	No.Pred	2015-06-09	No	1982_3355_56_A08_032.fsa	16	Wild	ETNE_4	ETNE_9	No	15.15	2015-04-22	48	1.13
57	72-2-5	31	26	0.87	No.Pred	2015-06-09	No	1982_3355_57_B08_031.fsa	3	Farm	32CB	1183	No	14.05	2015-04-22	48	1.28
58	72-2-5	31	31	1.04	No.Pred	2015-06-09	No	1982_3355_58_C08_030.fsa	17	Wild	ETNE_5	ETNE_10	No	17.85	2015-04-22	48	1.15
59	72-2-5	32	36	1.1	No.Pred	2015-06-09	No	1982_3355_59_D08_029.fsa	12	Hybrid	321D	ETNE_12	No	14.25	2015-04-22	48	1.93
60	72-2-5	28	24	1.09	No.Pred	2015-06-09	No	1982_3355_60_E08_028.fsa	5	Farm	2009	0CE3	No	14.85	2015-04-22	48	1
61	72-2-5	32	29	0.89	No.Pred	2015-06-09	No	1982_3355_61_F08_027.fsa	8	Hybrid	0	ETNE_9	No	14.3	2015-04-22	48	1.47
62	72-2-5	33	32	0.89	No.Pred	2015-06-09	No	1982_3355_62_G08_026.fsa	11	Farm	321D	EE05	No	14.65	2015-04-22	48	1.63
63	72-2-5	32	35	1.07	No.Pred	2015-06-09	No	1982_3355_63_H08_025.fsa	3	Farm	32CB	1183	No	14.05	2015-04-22	48	1.9
64	72-2-5	29	26	1.07	No.Pred	2015-06-09	No	1982_3355_64_A09_040.fsa	12	Hybrid	321D	ETNE_12	No	14.25	2015-04-22	48	1.25
65	72-2-5	30	29	1.07	No.Pred	2015-06-09	No	1982_3355_65_B09_039.fsa	6	Hybrid	2009	ETNE_8	No	14.1	2015-04-22	48	1.5
66	72-2-5	35	41	0.96	No.Pred	2015-06-09	No	1982_3355_66_C09_038.fsa	14	Wild	ETNE_2	ETNE_7	No	18.7	2015-04-22	48	1.64
67	72-2-5	31	28	0.94	No.Pred	2015-06-09	No	1982_3355_67_D09_037.fsa	9	Farm	156A	1936	No	14.2	2015-04-22	48	1.41
68	72-2-5	30	24	0.89	No.Pred	2015-06-09	No	1982_3355_68_E09_036.fsa	6	Hybrid	2009	ETNE_8	No	14.1	2015-04-22	48	1.11
69	72-2-5	32	33	1.01	No.Pred	2015-06-09	No	1982_3355_69_F09_035.fsa	16	Wild	ETNE_4	ETNE_9	No	15.15	2015-04-22	48	1.62
70	72-2-5	29	21	0.86	No.Pred	2015-06-09	No	1982_3355_70_G09_034.fsa	10	Hybrid	156A	ETNE_10	No	14.25	2015-04-22	48	0.81
71	72-2-5	35	43	1	No.Pred	2015-06-09	No	1982_3355_71_H09_033.fsa	14	Wild	ETNE_2	ETNE_7	No	18.7	2015-04-22	48	1.73
72	72-2-5	33	32	0.89	No.Pred	2015-06-09	No	1982_3355_72_A10_040.fsa	16	Wild	ETNE_4	ETNE_9	No	15.15	2015-04-22	48	1.56
73	72-2-5	31	30	1.01	No.Pred	2015-06-09	No	1982_3355_73_B10_039.fsa	11	Farm	321D	EE05	No	14.65	2015-04-22	48	1.49
74	72-2-5	31	35	1.17	No.Pred	2015-06-09	No	1982_3355_74_C10_038.fsa	3	Farm	32CB	1183	No	14.05	2015-04-22	48	1.9
75	72-2-5	29	23	0.94	No.Pred	2015-06-09	No	1982_3355_75_D10_037.fsa	9	Farm	156A	1936	No	14.2	2015-04-22	48	1
76	72-2-5	31	31	1.04	No.Pred	2015-06-09	No	1982_3355_76_E10_036.fsa	9	Farm	156A	1936	No	14.2	2015-04-22	48	1.63
77	72-2-5	33	36	1	No.Pred	2015-06-09	No	1982_3355_77_F10_035.fsa	11	Farm	321D	EE05	No	14.65	2015-04-22	48	1.87
78	72-2-5	31	32	1.07	No.Pred	2015-06-09	No	1982_3355_78_G10_034.fsa	3	Farm	32CB	1183	No	14.05	2015-04-22	48	1.71
79	72-2-5	31	29	0.97	No.Pred	2015-06-09	No	1982_3355_79_H10_033.fsa	3	Farm	32CB	1183	No	14.05	2015-04-22	48	1.51
80	72-2-5	29	20	0.82	No.Pred	2015-06-09	No	1982_3355_80_A11_048.fsa	15	Wild	ETNE_3	ETNE_8	No	11.6	2015-04-22	48	1.13
81	72-2-5	31	35	1.17	No.Pred	2015-06-09	No	1982_3356_81_C11_046.fsa	9	Farm	156A	1936	No	14.2	2015-04-22	48	1.88
82	72-2-5	29	23	0.94	No.Pred	2015-06-09	No	1982_3356_82_D11_045.fsa	3	Farm	32CB	1183	No	14.05	2015-04-22	48	1.03
83	72-2-5	30	24	0.89	No.Pred	2015-06-09	No	1982_3356_83_E11_044.fsa	10	Hybrid	156A	ETNE_10	No	14.25	2015-04-22	48	1.09
84	72-2-5	31	28	0.94	No.Pred	2015-06-09	No	1982_3356_84_F11_043.fsa	12	Hybrid	321D	ETNE_12	No	14.25	2015-04-22	48	1.41
85	72-2-5	30	24	0.89	No.Pred	2015-06-09	No	1982_3356_85_G11_042.fsa	6	Hybrid	2009	ETNE_8	No	14.1	2015-04-22	48	1.11
86	72-2-5	32	31	0.95	No.Pred	2015-06-09	No	1982_3356_86_H11_041.fsa	8	Hybrid	0	ETNE_9	No	14.3	2015-04-22	48	1.61
87	72-2-5	30	26	0.96	No.Pred	2015-06-09	No	1982_3356_87_A12_048.fsa	12	Hybrid	321D	ETNE_12	No	14.25	2015-04-22	48	1.25
88	72-2-5	34	36	0.92	No.Pred	2015-06-09	No	1982_3356_88_B12_047.fsa	14	Wild	ETNE_2	ETNE_7	No	18.7	2015-04-22	48	1.36
89	72-2-5	30	26	0.96	No.Pred	2015-06-09	No	1982_3356_89_C12_046.fsa	11	Farm	321D	EE05	No	14.65	2015-04-22	48	1.2
90	72-2-5	28	17	0.77	No.Pred	2015-06-09	No	1982_3356_90_D12_045.fsa	15	Wild	ETNE_3	ETNE_8	No	11.6	2015-04-22	48	0.8
91	72-2-5	31	29	0.97	No.Pred	2015-06-09	No	1982_3356_91_E12_044.fsa	5	Farm	2009	0CE3	No	14.85	2015-04-22	48	1.39
92	72-2-5	33	31	0.86	No.Pred	2015-06-09	No	1982_3356_92_F12_043.fsa	6	Hybrid	2009	ETNE_8	No	14.1	2015-04-22	48	1.64
93	72-2-5	33	36	1	No.Pred	2015-06-09	No	1982_3356_93_G12_042.fsa	14	Wild	ETNE_2	ETNE_7	No	18.7	2015-04-22	48	1.36
94	72-2-5	33	34	0.95	No.Pred	2015-06-09	No	1982_3356_94_H12_041.fsa	3	Farm	32CB	1183	No	14.05	2015-04-22	48	1.84
95	72-2-5	34	33	0.84	No.Pred	2015-06-09	No	1983_3356_95_A01_008.fsa	3	Farm	32CB	1183	No	14.05	2015-04-22	48	1.78
96	72-2-5	32	31	0.95	No.Pred	2015-06-09	No	1983_3356_96_C01_006.fsa	3	Farm	32CB	1183	No	14.05	2015-04-22	48	1.65
97	72-2-5	30	22	0.81	No.Pred	2015-06-09	No	1983_3356_97_D01_005.fsa	12	Hybrid	321D	ETNE_12	No	14.25	2015-04-22	48	0.9
98	72-2-5	32	35	1.07	No.Pred	2015-06-09	No	1983_3356_98_E01_004.fsa	4	Hybrid	32CB	ETNE_7	No	13.85	2015-04-22	48	1.93
99	72-2-5	31	30	1.01	No.Pred	2015-06-09	No	1983_3356_99_F01_003.fsa	3	Farm	32CB	1183	No	14.05	2015-04-22	48	1.58
100	72-2-5	30	28	1.04	No.Pred	2015-06-09	No	1983_3356_100_G01_002.fsa	8	Hybrid	0	ETNE_9	No	14.3	2015-04-22	48	1.4
101	72-2-5	32	32	0.98	No.Pred	2015-06-09	No	1983_3356_101_H01_001.fsa	16	Wild	ETNE_4	ETNE_9	No	15.15	2015-04-22	48	1.56
102	72-2-5	35	42	0.98	No.Pred	2015-06-09	No	1983_3356_102_A02_008.fsa	17	Wild	ETNE_5	ETNE_10	No	17.85	2015-04-22	48	1.78
103	72-2-5	30	26	0.96	No.Pred	2015-06-09	No	1983_3356_103_B02_007.fsa	12	Hybrid	321D	ETNE_12	No	14.25	2015-04-22	48	1.25
104	72-2-5	31	27	0.91	No.Pred	2015-06-09	No	1983_3356_104_C02_006.fsa	11	Farm	321D	EE05	No	14.65	2015-04-22	48	1.27
105	72-2-5	31	26	0.87	No.Pred	2015-06-09	No	1983_3356_105_D02_005.fsa	3	Farm	32CB	1183	No	14.05	2015-04-22	48	1.28
106	72-2-5	30	25	0.93	No.Pred	2015-06-09	No	1983_3356_106_E02_004.fsa	15	Wild	ETNE_3	ETNE_8	No	11.6	2015-04-22	48	1.6
107	72-2-5	29	21	0.86	No.Pred	2015-06-09	No	1983_3356_107_F02_003.fsa	15	Wild	ETNE_3	ETNE_8	No	11.6	2015-04-22	48	1.24
108	72-2-5	31	32	1.07	No.Pred	2015-06-09	No	1983_3356_108_G02_002.fsa	9	Farm	156A	1936	No	14.2	2015-04-22	48	1.69
109	72-2-5	33	35	0.97	No.Pred	2015-06-09	No	1983_3356_109_H02_001.fsa	14	Wild	ETNE_2	ETNE_7	No	18.7	2015-04-22	48	1.31
110	72-2-5	32	33	1.01	No.Pred	2015-06-09	No	1983_3356_110_A03_016.fsa	4	Hybrid	32CB	ETNE_7	No	13.85	2015-04-22	48	1.81
111	72-2-5	33	30	0.83	No.Pred	2015-06-09	No	1983_3356_111_B03_015.fsa	3	Farm	32CB	1183	No	14.05	2015-04-22	48	1.58
112	72-2-5	33	31	0.86	No.Pred	2015-06-09	No	1983_3356_112_C03_014.fsa	4	Hybrid	32CB	ETNE_7	No	13.85	2015-04-22	48	1.68
113	72-2-5	34	38	0.97	No.Pred	2015-06-09	No	1983_3356_113_D03_013.fsa	14	Wild	ETNE_2	ETNE_7	No	18.7	2015-04-22	48	1.48
114	72-2-5	30	26	0.96	No.Pred	2015-06-09	No	1983_3356_114_E03_012.fsa	3	Farm	32CB	1183	No	14.05	2015-04-22	48	1.28
115	72-2-5	33	36	1	No.Pred	2015-06-09	No	1983_3356_115_F03_011.fsa	4	Hybrid	32CB	ETNE_7	No	13.85	2015-04-22	48	1.99
116	72-2-5	31	25	0.84	No.Pred	2015-06-09	No	1983_3356_116_G03_010.fsa	15	Wild	ETNE_3	ETNE_8	No	11.6	2015-04-22	48	1.6
117	72-2-5	31	27	0.91	No.Pred	2015-06-09	No	1983_3356_117_H03_009.fsa	10	Hybrid	156A	ETNE_10	No	14.25	2015-04-22	48	1.33
118	72-1-5	31	31	1.04	Pred	2015-06-09	No	1983_3356_118_A04_016.fsa	6	Hybrid	2009	ETNE_8	No	14.1	2015-04-22	48	1.64
119	72-1-5	28	20	0.91	Pred	2015-06-09	No	1983_3356_119_B04_015.fsa	6	Hybrid	2009	ETNE_8	No	14.1	2015-04-22	48	0.73
120	72-1-5	32	35	1.07	Pred	2015-06-09	No	1983_3356_120_C04_014.fsa	14	Wild	ETNE_2	ETNE_7	No	18.7	2015-04-22	48	1.31
121	72-1-5	29	21	0.86	Pred	2015-06-09	No	1983_3356_121_D04_013.fsa	5	Farm	2009	0CE3	No	14.85	2015-04-22	48	0.72
122	72-1-5	30	23	0.85	Pred	2015-06-09	No	1983_3356_122_E04_012.fsa	16	Wild	ETNE_4	ETNE_9	No	15.15	2015-04-22	48	0.87
123	72-1-5	30	27	1	Pred	2015-06-09	No	1983_3356_123_F04_011.fsa	4	Hybrid	32CB	ETNE_7	No	13.85	2015-04-22	48	1.39
124	72-1-5	33	34	0.95	Pred	2015-06-09	No	1983_3356_124_G04_010.fsa	14	Wild	ETNE_2	ETNE_7	No	18.7	2015-04-22	48	1.25
125	72-1-5	33	32	0.89	Pred	2015-06-09	No	1983_3356_125_H04_009.fsa	17	Wild	ETNE_5	ETNE_10	No	17.85	2015-04-22	48	1.22
126	72-1-5	33	32	0.89	Pred	2015-06-09	No	1983_3356_126_A05_024.fsa	14	Wild	ETNE_2	ETNE_7	No	18.7	2015-04-22	48	1.12
127	72-1-5	32	31	0.95	Pred	2015-06-09	No	1983_3356_127_B05_023.fsa	17	Wild	ETNE_5	ETNE_10	No	17.85	2015-04-22	48	1.15
128	72-1-5	30	25	0.93	Pred	2015-06-09	No	1983_3356_128_C05_022.fsa	4	Hybrid	32CB	ETNE_7	No	13.85	2015-04-22	48	1.23
129	72-1-5	32	30	0.92	Pred	2015-06-09	No	1983_3356_129_D05_021.fsa	17	Wild	ETNE_5	ETNE_10	No	17.85	2015-04-22	48	1.08
130	72-1-5	30	24	0.89	Pred	2015-06-09	No	1983_3356_130_E05_020.fsa	3	Farm	32CB	1183	No	14.05	2015-04-22	48	1.12
131	72-1-5	30	23	0.85	Pred	2015-06-09	No	1983_3356_131_F05_019.fsa	6	Hybrid	2009	ETNE_8	No	14.1	2015-04-22	48	1.02
132	72-1-5	31	27	0.91	Pred	2015-06-09	No	1983_3356_132_G05_018.fsa	17	Wild	ETNE_5	ETNE_10	No	17.85	2015-04-22	48	0.86
133	72-1-5	31	26	0.87	Pred	2015-06-09	No	1983_3356_133_H05_017.fsa	6	Hybrid	2009	ETNE_8	No	14.1	2015-04-22	48	1.27
134	72-1-5	34	39	0.99	Pred	2015-06-09	No	1983_3356_134_A06_024.fsa	14	Wild	ETNE_2	ETNE_7	No	18.7	2015-04-22	48	1.53
135	72-1-5	32	27	0.82	Pred	2015-06-09	No	1983_3356_135_B06_023.fsa	4	Hybrid	32CB	ETNE_7	No	13.85	2015-04-22	48	1.39
136	72-1-5	30	24	0.89	Pred	2015-06-09	No	1983_3356_136_C06_022.fsa	4	Hybrid	32CB	ETNE_7	No	13.85	2015-04-22	48	1.15
137	72-1-5	31	26	0.87	Pred	2015-06-09	No	1983_3356_137_D06_021.fsa	17	Wild	ETNE_5	ETNE_10	No	17.85	2015-04-22	48	0.78
138	72-1-5	27	11	0.56	Pred	2015-06-09	No	1983_3356_138_E06_020.fsa	15	Wild	ETNE_3	ETNE_8	No	11.6	2015-04-22	48	-0.11
139	72-1-5	32	33	1.01	Pred	2015-06-09	No	1983_3356_139_F06_019.fsa	14	Wild	ETNE_2	ETNE_7	No	18.7	2015-04-22	48	1.18
140	72-1-5	28	19	0.87	Pred	2015-06-09	No	1983_3356_140_G06_018.fsa	15	Wild	ETNE_3	ETNE_8	No	11.6	2015-04-22	48	1.03
141	72-1-5	29	22	0.9	Pred	2015-06-09	No	1983_3356_141_H06_017.fsa	9	Farm	156A	1936	No	14.2	2015-04-22	48	0.91
142	72-1-5	31	27	0.91	Pred	2015-06-09	No	1983_3356_142_A07_032.fsa	17	Wild	ETNE_5	ETNE_10	No	17.85	2015-04-22	48	0.86
143	72-1-5	30	24	0.89	Pred	2015-06-09	No	1983_3356_143_B07_031.fsa	10	Hybrid	156A	ETNE_10	No	14.25	2015-04-22	48	1.09
144	72-1-5	28	16	0.73	Pred	2015-06-09	No	1983_3356_144_C07_030.fsa	12	Hybrid	321D	ETNE_12	No	14.25	2015-04-22	48	0.24
145	72-1-5	33	37	1.03	Pred	2015-06-09	No	1983_3356_145_D07_029.fsa	14	Wild	ETNE_2	ETNE_7	No	18.7	2015-04-22	48	1.42
146	72-1-5	34	40	1.02	Pred	2015-06-09	No	1983_3356_146_E07_028.fsa	14	Wild	ETNE_2	ETNE_7	No	18.7	2015-04-22	48	1.58
147	72-1-5	31	26	0.87	Pred	2015-06-09	No	1983_3356_147_F07_027.fsa	17	Wild	ETNE_5	ETNE_10	No	17.85	2015-04-22	48	0.78
148	72-1-5	31	27	0.91	Pred	2015-06-09	No	1983_3356_148_G07_026.fsa	9	Farm	156A	1936	No	14.2	2015-04-22	48	1.34
149	72-1-5	31	26	0.87	Pred	2015-06-09	No	1983_3356_149_H07_025.fsa	5	Farm	2009	0CE3	No	14.85	2015-04-22	48	1.17
150	72-1-5	30	21	0.78	Pred	2015-06-09	No	1983_3356_150_A08_032.fsa	16	Wild	ETNE_4	ETNE_9	No	15.15	2015-04-22	48	0.68
151	72-1-5	29	20	0.82	Pred	2015-06-09	No	1983_3356_151_B08_031.fsa	6	Hybrid	2009	ETNE_8	No	14.1	2015-04-22	48	0.73
152	72-1-5	29	22	0.9	Pred	2015-06-09	No	1983_3356_152_C08_030.fsa	11	Farm	321D	EE05	No	14.65	2015-04-22	48	0.85
153	72-1-5	30	22	0.81	Pred	2015-06-09	No	1983_3356_153_D08_029.fsa	12	Hybrid	321D	ETNE_12	No	14.25	2015-04-22	48	0.9
154	72-1-5	31	27	0.91	Pred	2015-06-09	No	1983_3356_154_E08_028.fsa	16	Wild	ETNE_4	ETNE_9	No	15.15	2015-04-22	48	1.2
155	72-1-5	33	33	0.92	Pred	2015-06-09	No	1983_3356_155_F08_027.fsa	17	Wild	ETNE_5	ETNE_10	No	17.85	2015-04-22	48	1.28
156	72-1-5	32	27	0.82	Pred	2015-06-09	No	1983_3356_156_G08_026.fsa	4	Hybrid	32CB	ETNE_7	No	13.85	2015-04-22	48	1.39
157	72-1-5	32	31	0.95	Pred	2015-06-09	No	1983_3356_157_H08_025.fsa	17	Wild	ETNE_5	ETNE_10	No	17.85	2015-04-22	48	1.15
158	72-1-5	28	17	0.77	Pred	2015-06-09	No	1983_3356_158_A09_040.fsa	3	Farm	32CB	1183	No	14.05	2015-04-22	48	0.4
159	72-1-5	30	25	0.93	Pred	2015-06-09	No	1983_3356_159_B09_039.fsa	6	Hybrid	2009	ETNE_8	No	14.1	2015-04-22	48	1.19
160	72-1-5	27	16	0.81	Pred	2015-06-09	No	1983_3356_160_C09_038.fsa	7	Farm	0	2B75	No	15	2015-04-22	48	0.13
161	72-1-5	29	21	0.86	Pred	2015-06-09	No	1983_3357_161_E09_036.fsa	16	Wild	ETNE_4	ETNE_9	No	15.15	2015-04-22	48	0.68
162	72-1-5	30	24	0.89	Pred	2015-06-09	No	1983_3357_162_F09_035.fsa	16	Wild	ETNE_4	ETNE_9	No	15.15	2015-04-22	48	0.96
163	72-1-5	34	35	0.89	Pred	2015-06-09	No	1983_3357_163_G09_034.fsa	14	Wild	ETNE_2	ETNE_7	No	18.7	2015-04-22	48	1.31
164	72-1-5	32	30	0.92	Pred	2015-06-09	No	1983_3357_164_H09_033.fsa	14	Wild	ETNE_2	ETNE_7	No	18.7	2015-04-22	48	0.98
165	72-1-5	30	26	0.96	Pred	2015-06-09	No	1983_3357_165_A10_040.fsa	9	Farm	156A	1936	No	14.2	2015-04-22	48	1.26
166	72-1-5	29	21	0.86	Pred	2015-06-09	No	1983_3357_166_B10_039.fsa	12	Hybrid	321D	ETNE_12	No	14.25	2015-04-22	48	0.81
167	72-1-5	28	19	0.87	Pred	2015-06-09	No	1983_3357_167_C10_038.fsa	15	Wild	ETNE_3	ETNE_8	No	11.6	2015-04-22	48	1.03
168	72-1-5	31	26	0.87	Pred	2015-06-09	No	1983_3357_168_D10_037.fsa	4	Hybrid	32CB	ETNE_7	No	13.85	2015-04-22	48	1.31
169	72-1-5	30	23	0.85	Pred	2015-06-09	No	1983_3357_169_E10_036.fsa	3	Farm	32CB	1183	No	14.05	2015-04-22	48	1.03
170	72-1-5	31	27	0.91	Pred	2015-06-09	No	1983_3357_170_F10_035.fsa	4	Hybrid	32CB	ETNE_7	No	13.85	2015-04-22	48	1.39
171	72-1-5	32	32	0.98	Pred	2015-06-09	No	1983_3357_171_G10_034.fsa	14	Wild	ETNE_2	ETNE_7	No	18.7	2015-04-22	48	1.12
172	72-1-5	27	17	0.86	Pred	2015-06-09	No	1983_3357_172_H10_033.fsa	8	Hybrid	0	ETNE_9	No	14.3	2015-04-22	48	0.36
173	72-1-6	29	23	0.94	No.Pred	2015-06-09	No	1983_3357_173_A11_048.fsa	3	Farm	32CB	1183	Yes	14.05	2015-04-22	48	1.03
174	72-1-6	32	33	1.01	No.Pred	2015-06-09	No	1983_3357_174_B11_047.fsa	17	Wild	ETNE_5	ETNE_10	Yes	17.85	2015-04-22	48	1.28
175	72-1-6	33	31	0.86	No.Pred	2015-06-09	No	1983_3357_175_C11_046.fsa	3	Farm	32CB	1183	Yes	14.05	2015-04-22	48	1.65
176	72-1-6	35	38	0.89	No.Pred	2015-06-09	No	1983_3357_176_D11_045.fsa	3	Farm	32CB	1183	Yes	14.05	2015-04-22	48	2.07
177	72-1-6	36	43	0.92	No.Pred	2015-06-09	No	1983_3357_177_E11_044.fsa	17	Wild	ETNE_5	ETNE_10	Yes	17.85	2015-04-22	48	1.83
178	72-1-6	34	39	0.99	No.Pred	2015-06-09	No	1983_3357_178_F11_043.fsa	4	Hybrid	32CB	ETNE_7	Yes	13.85	2015-04-22	48	2.16
179	72-1-6	33	35	0.97	No.Pred	2015-06-09	No	1983_3357_179_G11_042.fsa	9	Farm	156A	1936	Yes	14.2	2015-04-22	48	1.88
180	72-1-6	30	22	0.81	No.Pred	2015-06-09	No	1983_3357_180_H11_041.fsa	10	Hybrid	156A	ETNE_10	Yes	14.25	2015-04-22	48	0.9
181	72-1-6	32	30	0.92	No.Pred	2015-06-09	No	1983_3357_181_A12_048.fsa	3	Farm	32CB	1183	Yes	14.05	2015-04-22	48	1.58
182	72-1-6	34	36	0.92	No.Pred	2015-06-09	No	1983_3357_182_B12_047.fsa	16	Wild	ETNE_4	ETNE_9	Yes	15.15	2015-04-22	48	1.8
183	72-1-6	32	33	1.01	No.Pred	2015-06-09	No	1983_3357_183_C12_046.fsa	10	Hybrid	156A	ETNE_10	Yes	14.25	2015-04-22	48	1.75
184	72-1-6	33	25	0.7	No.Pred	2015-06-09	No	1983_3357_184_D12_045.fsa	14	Wild	ETNE_2	ETNE_7	Yes	18.7	2015-04-22	48	0.6
185	72-1-6	36	41	0.88	No.Pred	2015-06-09	No	1983_3357_185_E12_044.fsa	11	Farm	321D	EE05	Yes	14.65	2015-04-22	48	2.14
186	72-1-6	34	37	0.94	No.Pred	2015-06-09	No	1983_3357_186_F12_043.fsa	16	Wild	ETNE_4	ETNE_9	Yes	15.15	2015-04-22	48	1.86
187	72-1-6	29	25	1.03	No.Pred	2015-06-09	No	1983_3357_187_G12_042.fsa	8	Hybrid	0	ETNE_9	Yes	14.3	2015-04-22	48	1.16
188	72-1-6	33	36	1	No.Pred	2015-06-09	No	1983_3357_188_H12_041.fsa	14	Wild	ETNE_2	ETNE_7	Yes	18.7	2015-04-22	48	1.36
189	72-1-6	30	23	0.85	No.Pred	2015-06-09	No	3357_1984_IMS15-189_A01_008.fsa	15	Wild	ETNE_3	ETNE_8	Yes	11.6	2015-04-22	48	1.43
190	72-1-6	28	15	0.68	No.Pred	2015-06-09	No	3357_1984_IMS15-190_B01_007.fsa	12	Hybrid	321D	ETNE_12	Yes	14.25	2015-04-22	48	0.11
191	72-1-6	30	23	0.85	No.Pred	2015-06-09	No	3357_1984_IMS15-191_D01_005.fsa	16	Wild	ETNE_4	ETNE_9	Yes	15.15	2015-04-22	48	0.87
192	72-1-6	34	35	0.89	No.Pred	2015-06-09	No	3357_1984_IMS15-192_E01_004.fsa	9	Farm	156A	1936	Yes	14.2	2015-04-22	48	1.88
193	72-1-6	30	23	0.85	No.Pred	2015-06-09	No	3357_1984_IMS15-193_F01_003.fsa	15	Wild	ETNE_3	ETNE_8	Yes	11.6	2015-04-22	48	1.43
194	72-1-6	32	25	0.76	No.Pred	2015-06-09	No	3357_1984_IMS15-194_G01_002.fsa	11	Farm	321D	EE05	Yes	14.65	2015-04-22	48	1.11
195	72-1-6	33	32	0.89	No.Pred	2015-06-09	No	3357_1984_IMS15-195_H01_001.fsa	10	Hybrid	156A	ETNE_10	Yes	14.25	2015-04-22	48	1.69
196	72-1-6	31	29	0.97	No.Pred	2015-06-09	No	3357_1984_IMS15-196_A02_008.fsa	6	Hybrid	2009	ETNE_8	Yes	14.1	2015-04-22	48	1.5
197	72-1-6	35	44	1.03	No.Pred	2015-06-09	No	3357_1984_IMS15-197_B02_007.fsa	8	Hybrid	0	ETNE_9	Yes	14.3	2015-04-22	48	2.34
198	72-1-6	30	24	0.89	No.Pred	2015-06-09	No	3357_1984_IMS15-198_C02_006.fsa	11	Farm	321D	EE05	Yes	14.65	2015-04-22	48	1.03
199	72-1-6	33	38	1.06	No.Pred	2015-06-09	No	3357_1984_IMS15-199_D02_005.fsa	8	Hybrid	0	ETNE_9	Yes	14.3	2015-04-22	48	2.04
200	72-1-6	34	35	0.89	No.Pred	2015-06-09	No	3357_1984_IMS15-200_E02_004.fsa	14	Wild	ETNE_2	ETNE_7	Yes	18.7	2015-04-22	48	1.31
201	72-1-6	36	44	0.94	No.Pred	2015-06-09	No	3357_1984_IMS15-201_F02_003.fsa	14	Wild	ETNE_2	ETNE_7	Yes	18.7	2015-04-22	48	1.78
202	72-1-6	33	29	0.81	No.Pred	2015-06-09	No	3357_1984_IMS15-202_G02_002.fsa	16	Wild	ETNE_4	ETNE_9	Yes	15.15	2015-04-22	48	1.35
203	72-1-6	30	24	0.89	No.Pred	2015-06-09	No	3357_1984_IMS15-203_H02_001.fsa	12	Hybrid	321D	ETNE_12	Yes	14.25	2015-04-22	48	1.09
204	72-1-6	33	32	0.89	No.Pred	2015-06-09	No	3357_1984_IMS15-204_A03_016.fsa	17	Wild	ETNE_5	ETNE_10	Yes	17.85	2015-04-22	48	1.22
205	72-1-6	31	27	0.91	No.Pred	2015-06-09	No	3357_1984_IMS15-205_B03_015.fsa	3	Farm	32CB	1183	Yes	14.05	2015-04-22	48	1.36
206	72-1-6	31	28	0.94	No.Pred	2015-06-09	No	3357_1984_IMS15-206_C03_014.fsa	7	Farm	0	2B75	Yes	15	2015-04-22	48	1.3
207	72-1-6	35	40	0.93	No.Pred	2015-06-09	No	3357_1984_IMS15-207_D03_013.fsa	11	Farm	321D	EE05	Yes	14.65	2015-04-22	48	2.09
208	72-1-6	36	45	0.96	No.Pred	2015-06-09	No	3357_1984_IMS15-208_E03_012.fsa	7	Farm	0	2B75	Yes	15	2015-04-22	48	2.29
209	72-1-6	34	37	0.94	No.Pred	2015-06-09	No	3357_1984_IMS15-209_F03_011.fsa	6	Hybrid	2009	ETNE_8	Yes	14.1	2015-04-22	48	2.01
210	72-1-6	33	37	1.03	No.Pred	2015-06-09	No	3357_1984_IMS15-210_G03_010.fsa	12	Hybrid	321D	ETNE_12	Yes	14.25	2015-04-22	48	1.99
211	72-1-6	33	34	0.95	No.Pred	2015-06-09	No	3357_1984_IMS15-211_H03_009.fsa	5	Farm	2009	0CE3	Yes	14.85	2015-04-22	48	1.73
212	72-1-6	34	34	0.87	No.Pred	2015-06-09	No	3357_1984_IMS15-212_A04_016.fsa	4	Hybrid	32CB	ETNE_7	Yes	13.85	2015-04-22	48	1.87
213	72-1-6	34	36	0.92	No.Pred	2015-06-09	No	3357_1984_IMS15-213_B04_015.fsa	17	Wild	ETNE_5	ETNE_10	Yes	17.85	2015-04-22	48	1.46
214	72-1-6	34	39	0.99	No.Pred	2015-06-09	No	3357_1984_IMS15-214_C04_014.fsa	8	Hybrid	0	ETNE_9	Yes	14.3	2015-04-22	48	2.09
215	72-1-6	31	30	1.01	No.Pred	2015-06-09	No	3357_1984_IMS15-215_D04_013.fsa	3	Farm	32CB	1183	Yes	14.05	2015-04-22	48	1.58
216	72-1-6	31	31	1.04	No.Pred	2015-06-09	No	3357_1984_IMS15-216_E04_012.fsa	14	Wild	ETNE_2	ETNE_7	Yes	18.7	2015-04-22	48	1.05
217	72-1-6	32	34	1.04	No.Pred	2015-06-09	No	3357_1984_IMS15-217_F04_011.fsa	6	Hybrid	2009	ETNE_8	Yes	14.1	2015-04-22	48	1.83
218	72-1-6	34	37	0.94	No.Pred	2015-06-09	No	3357_1984_IMS15-218_G04_010.fsa	7	Farm	0	2B75	Yes	15	2015-04-22	48	1.88
219	72-1-6	36	41	0.88	No.Pred	2015-06-09	No	3357_1984_IMS15-219_H04_009.fsa	14	Wild	ETNE_2	ETNE_7	Yes	18.7	2015-04-22	48	1.64
220	72-1-6	33	33	0.92	No.Pred	2015-06-09	No	3357_1984_IMS15-220_A05_024.fsa	12	Hybrid	321D	ETNE_12	Yes	14.25	2015-04-22	48	1.75
221	72-1-6	36	44	0.94	No.Pred	2015-06-09	No	3357_1984_IMS15-221_B05_023.fsa	11	Farm	321D	EE05	Yes	14.65	2015-04-22	48	2.29
222	72-1-6	33	32	0.89	No.Pred	2015-06-09	No	3357_1984_IMS15-222_C05_022.fsa	4	Hybrid	32CB	ETNE_7	Yes	13.85	2015-04-22	48	1.74
223	72-1-6	36	48	1.03	No.Pred	2015-06-09	No	3357_1984_IMS15-223_D05_021.fsa	7	Farm	0	2B75	Yes	15	2015-04-22	48	2.42
224	72-1-6	34	36	0.92	No.Pred	2015-06-09	No	3357_1984_IMS15-224_E05_020.fsa	4	Hybrid	32CB	ETNE_7	Yes	13.85	2015-04-22	48	1.99
225	72-1-6	32	31	0.95	No.Pred	2015-06-09	No	3357_1984_IMS15-225_F05_019.fsa	8	Hybrid	0	ETNE_9	Yes	14.3	2015-04-22	48	1.61
226	72-1-6	31	27	0.91	No.Pred	2015-06-09	No	3357_1984_IMS15-226_G05_018.fsa	9	Farm	156A	1936	Yes	14.2	2015-04-22	48	1.34
227	72-1-6	33	35	0.97	No.Pred	2015-06-09	No	3357_1984_IMS15-227_H05_017.fsa	8	Hybrid	0	ETNE_9	Yes	14.3	2015-04-22	48	1.86
228	72-1-6	33	32	0.89	No.Pred	2015-06-09	No	3357_1984_IMS15-228_A06_024.fsa	12	Hybrid	321D	ETNE_12	Yes	14.25	2015-04-22	48	1.69
229	72-1-6	32	29	0.89	No.Pred	2015-06-09	No	3357_1984_IMS15-229_B06_023.fsa	15	Wild	ETNE_3	ETNE_8	Yes	11.6	2015-04-22	48	1.91
230	72-1-6	34	35	0.89	No.Pred	2015-06-09	No	3357_1984_IMS15-230_C06_022.fsa	3	Farm	32CB	1183	Yes	14.05	2015-04-22	48	1.9
231	72-1-6	33	33	0.92	No.Pred	2015-06-09	No	3357_1984_IMS15-231_D06_021.fsa	3	Farm	32CB	1183	Yes	14.05	2015-04-22	48	1.78
232	72-1-6	34	40	1.02	No.Pred	2015-06-09	No	3357_1984_IMS15-232_E06_020.fsa	7	Farm	0	2B75	Yes	15	2015-04-22	48	2.04
233	72-1-6	31	25	0.84	No.Pred	2015-06-09	No	3357_1984_IMS15-233_F06_019.fsa	15	Wild	ETNE_3	ETNE_8	Yes	11.6	2015-04-22	48	1.6
234	72-2-6	31	28	0.94	Pred	2015-06-09	No	3357_1984_IMS15-234_G06_018.fsa	6	Hybrid	2009	ETNE_8	Yes	14.1	2015-04-22	48	1.43
235	72-2-6	34	37	0.94	Pred	2015-06-09	No	3357_1984_IMS15-235_H06_017.fsa	14	Wild	ETNE_2	ETNE_7	Yes	18.7	2015-04-22	48	1.42
236	72-2-6	29	23	0.94	Pred	2015-06-09	No	3357_1984_IMS15-236_A07_032.fsa	10	Hybrid	156A	ETNE_10	Yes	14.25	2015-04-22	48	1
237	72-2-6	32	30	0.92	Pred	2015-06-09	No	3357_1984_IMS15-237_B07_031.fsa	14	Wild	ETNE_2	ETNE_7	Yes	18.7	2015-04-22	48	0.98
238	72-2-6	29	23	0.94	Pred	2015-06-09	No	3357_1984_IMS15-238_C07_030.fsa	8	Hybrid	0	ETNE_9	Yes	14.3	2015-04-22	48	0.99
239	72-2-6	28	20	0.91	Pred	2015-06-09	No	3357_1984_IMS15-239_D07_029.fsa	15	Wild	ETNE_3	ETNE_8	Yes	11.6	2015-04-22	48	1.13
240	72-2-5	31	34	1.14	No.Pred	2015-06-09	No	3357_1984_IMS15-240_E07_028.fsa	4	Hybrid	32CB	ETNE_7	No	13.85	2015-04-22	48	1.87
241	72-2-5	30	27	1	No.Pred	2015-06-09	No	3358_1984_IMS15-241_G07_026.fsa	9	Farm	156A	1936	No	14.2	2015-04-22	48	1.34
242	72-2-5	34	35	0.89	No.Pred	2015-06-09	No	3358_1984_IMS15-242_H07_025.fsa	14	Wild	ETNE_2	ETNE_7	No	18.7	2015-04-22	48	1.31
243	72-2-5	35	40	0.93	No.Pred	2015-06-09	No	3358_1984_IMS15-243_A08_032.fsa	7	Farm	0	2B75	No	15	2015-04-22	48	2.04
244	72-2-5	31	25	0.84	No.Pred	2015-06-09	No	3358_1984_IMS15-244_B08_031.fsa	4	Hybrid	32CB	ETNE_7	No	13.85	2015-04-22	48	1.23
245	72-2-5	30	26	0.96	No.Pred	2015-06-09	No	3358_1984_IMS15-245_C08_030.fsa	5	Farm	2009	0CE3	No	14.85	2015-04-22	48	1.17
246	72-2-5	34	36	0.92	No.Pred	2015-06-09	No	3358_1984_IMS15-246_D08_029.fsa	8	Hybrid	0	ETNE_9	No	14.3	2015-04-22	48	1.92
247	72-2-5	28	21	0.96	No.Pred	2015-06-09	No	3358_1984_IMS15-247_E08_028.fsa	10	Hybrid	156A	ETNE_10	No	14.25	2015-04-22	48	0.81
248	72-2-5	28	21	0.96	No.Pred	2015-06-09	No	3358_1984_IMS15-248_F08_027.fsa	11	Farm	321D	EE05	No	14.65	2015-04-22	48	0.75
249	72-2-5	36	39	0.84	No.Pred	2015-06-09	No	3358_1984_IMS15-249_G08_026.fsa	14	Wild	ETNE_2	ETNE_7	No	18.7	2015-04-22	48	1.53
250	72-2-5	32	32	0.98	No.Pred	2015-06-09	Yes	3358_1984_IMS15-250_H08_025.fsa	17	Wild	ETNE_5	ETNE_10	No	17.85	2015-04-22	48	1.22
251	72-2-5	33	36	1	No.Pred	2015-06-09	Yes	3358_1984_IMS15-251_A09_040.fsa	16	Wild	ETNE_4	ETNE_9	No	15.15	2015-04-22	48	1.8
252	72-2-5	33	30	0.83	No.Pred	2015-06-09	No	3358_1984_IMS15-252_B09_039.fsa	6	Hybrid	2009	ETNE_8	No	14.1	2015-04-22	48	1.57
253	72-2-5	28	21	0.96	No.Pred	2015-06-09	No	3358_1984_IMS15-253_C09_038.fsa	10	Hybrid	156A	ETNE_10	No	14.25	2015-04-22	48	0.81
254	72-2-5	29	23	0.94	No.Pred	2015-06-09	No	3358_1984_IMS15-254_D09_037.fsa	7	Farm	0	2B75	No	15	2015-04-22	48	0.89
255	72-2-5	33	36	1	No.Pred	2015-06-09	No	3358_1984_IMS15-255_E09_036.fsa	10	Hybrid	156A	ETNE_10	No	14.25	2015-04-22	48	1.93
256	72-2-5	33	37	1.03	No.Pred	2015-06-09	No	3358_1984_IMS15-256_F09_035.fsa	11	Farm	321D	EE05	No	14.65	2015-04-22	48	1.93
257	72-2-5	33	33	0.92	No.Pred	2015-06-09	No	3358_1984_IMS15-257_G09_034.fsa	17	Wild	ETNE_5	ETNE_10	No	17.85	2015-04-22	48	1.28
258	72-2-5	26	16	0.91	No.Pred	2015-06-09	No	3358_1984_IMS15-258_H09_033.fsa	15	Wild	ETNE_3	ETNE_8	No	11.6	2015-04-22	48	0.67
259	72-2-5	29	21	0.86	No.Pred	2015-06-09	No	3358_1984_IMS15-259_A10_040.fsa	10	Hybrid	156A	ETNE_10	No	14.25	2015-04-22	48	0.81
260	72-2-5	34	37	0.94	No.Pred	2015-06-09	No	3358_1984_IMS15-260_B10_039.fsa	5	Farm	2009	0CE3	No	14.85	2015-04-22	48	1.9
261	72-2-5	31	28	0.94	No.Pred	2015-06-09	No	3358_1984_IMS15-261_C10_038.fsa	8	Hybrid	0	ETNE_9	No	14.3	2015-04-22	48	1.4
262	72-2-5	31	25	0.84	No.Pred	2015-06-09	No	3358_1984_IMS15-262_D10_037.fsa	10	Hybrid	156A	ETNE_10	No	14.25	2015-04-22	48	1.17
263	72-2-5	31	26	0.87	No.Pred	2015-06-09	No	3358_1984_IMS15-263_E10_036.fsa	NA	NA	NA	NA	No	NA	2015-04-22	48	NA
264	72-2-5	36	42	0.9	No.Pred	2015-06-09	No	3358_1984_IMS15-264_F10_035.fsa	14	Wild	ETNE_2	ETNE_7	No	18.7	2015-04-22	48	1.69
265	72-2-5	33	34	0.95	No.Pred	2015-06-09	No	3358_1984_IMS15-265_G10_034.fsa	12	Hybrid	321D	ETNE_12	No	14.25	2015-04-22	48	1.81
266	72-2-5	31	36	1.21	No.Pred	2015-06-09	No	3358_1984_IMS15-266_H10_033.fsa	9	Farm	156A	1936	No	14.2	2015-04-22	48	1.94
267	72-2-5	29	24	0.98	No.Pred	2015-06-09	No	3358_1984_IMS15-267_A11_048.fsa	NA	NA	NA	NA	No	NA	2015-04-22	48	NA
268	72-2-5	29	25	1.03	No.Pred	2015-06-09	No	3358_1984_IMS15-268_B11_047.fsa	8	Hybrid	0	ETNE_9	No	14.3	2015-04-22	48	1.16
269	72-2-5	32	32	0.98	No.Pred	2015-06-09	No	3358_1984_IMS15-269_C11_046.fsa	16	Wild	ETNE_4	ETNE_9	No	15.15	2015-04-22	48	1.56
270	72-2-5	37	48	0.95	No.Pred	2015-06-09	No	3358_1984_IMS15-270_D11_045.fsa	14	Wild	ETNE_2	ETNE_7	No	18.7	2015-04-22	48	1.96
271	72-2-5	32	31	0.95	No.Pred	2015-06-09	No	3358_1984_IMS15-271_E11_044.fsa	5	Farm	2009	0CE3	No	14.85	2015-04-22	48	1.53
272	72-2-5	30	25	0.93	No.Pred	2015-06-09	No	3358_1984_IMS15-272_F11_043.fsa	6	Hybrid	2009	ETNE_8	No	14.1	2015-04-22	48	1.19
273	72-2-5	31	27	0.91	No.Pred	2015-06-09	No	3358_1984_IMS15-273_G11_042.fsa	17	Wild	ETNE_5	ETNE_10	No	17.85	2015-04-22	48	0.86
274	72-2-5	32	32	0.98	No.Pred	2015-06-09	No	3358_1984_IMS15-274_H11_041.fsa	10	Hybrid	156A	ETNE_10	No	14.25	2015-04-22	48	1.69
275	72-2-5	30	24	0.89	No.Pred	2015-06-09	No	3358_1984_IMS15-275_A12_048.fsa	15	Wild	ETNE_3	ETNE_8	No	11.6	2015-04-22	48	1.51
276	72-2-5	34	39	0.99	No.Pred	2015-06-09	No	3358_1984_IMS15-276_B12_047.fsa	17	Wild	ETNE_5	ETNE_10	No	17.85	2015-04-22	48	1.63
277	72-2-5	31	31	1.04	No.Pred	2015-06-09	No	3358_1984_IMS15-277_C12_046.fsa	7	Farm	0	2B75	No	15	2015-04-22	48	1.51
278	72-2-5	31	27	0.91	No.Pred	2015-06-09	No	3358_1984_IMS15-278_D12_045.fsa	9	Farm	156A	1936	No	14.2	2015-04-22	48	1.34
279	72-2-5	28	20	0.91	No.Pred	2015-06-09	No	3358_1984_IMS15-279_E12_044.fsa	11	Farm	321D	EE05	No	14.65	2015-04-22	48	0.65
280	72-2-5	34	36	0.92	No.Pred	2015-06-09	No	3358_1984_IMS15-280_F12_043.fsa	3	Farm	32CB	1183	No	14.05	2015-04-22	48	1.96
281	72-2-5	35	40	0.93	No.Pred	2015-06-09	No	3358_1984_IMS15-281_G12_042.fsa	17	Wild	ETNE_5	ETNE_10	No	17.85	2015-04-22	48	1.68
282	72-2-5	33	34	0.95	No.Pred	2015-06-09	No	3358_1984_IMS15-282_H12_041.fsa	3	Farm	32CB	1183	No	14.05	2015-04-22	48	1.84
283	72-2-5	29	23	0.94	No.Pred	2015-06-09	No	3358_1985_IMS15-283_A01_008.fsa	11	Farm	321D	EE05	No	14.65	2015-04-22	48	0.94
284	72-2-5	30	24	0.89	No.Pred	2015-06-09	No	3358_1985_IMS15-284_B01_007.fsa	6	Hybrid	2009	ETNE_8	No	14.1	2015-04-22	48	1.11
285	72-2-5	30	25	0.93	No.Pred	2015-06-09	No	3358_1985_IMS15-285_C01_006.fsa	15	Wild	ETNE_3	ETNE_8	No	11.6	2015-04-22	48	1.6
286	72-1-5	32	31	0.95	Pred	2015-06-09	No	3358_1985_IMS15-286_E01_004.fsa	14	Wild	ETNE_2	ETNE_7	No	18.7	2015-04-22	48	1.05
287	72-1-5	29	23	0.94	Pred	2015-06-09	No	3358_1985_IMS15-287_F01_003.fsa	7	Farm	0	2B75	No	15	2015-04-22	48	0.89
288	72-1-5	33	36	1	Pred	2015-06-09	No	3358_1985_IMS15-288_G01_002.fsa	14	Wild	ETNE_2	ETNE_7	No	18.7	2015-04-22	48	1.36
289	72-1-5	31	24	0.81	Pred	2015-06-09	No	3358_1985_IMS15-289_H01_001.fsa	4	Hybrid	32CB	ETNE_7	No	13.85	2015-04-22	48	1.15
290	72-1-5	28	17	0.77	Pred	2015-06-09	No	3358_1985_IMS15-290_A02_008.fsa	15	Wild	ETNE_3	ETNE_8	No	11.6	2015-04-22	48	0.8
291	72-1-5	30	25	0.93	Pred	2015-06-09	No	3358_1985_IMS15-291_B02_007.fsa	12	Hybrid	321D	ETNE_12	No	14.25	2015-04-22	48	1.17
292	72-1-5	31	25	0.84	Pred	2015-06-09	No	3358_1985_IMS15-292_C02_006.fsa	4	Hybrid	32CB	ETNE_7	No	13.85	2015-04-22	48	1.23
293	72-1-5	29	21	0.86	Pred	2015-06-09	No	3358_1985_IMS15-293_D02_005.fsa	5	Farm	2009	0CE3	No	14.85	2015-04-22	48	0.72
294	72-1-5	29	21	0.86	Pred	2015-06-09	No	3358_1985_IMS15-294_E02_004.fsa	15	Wild	ETNE_3	ETNE_8	No	11.6	2015-04-22	48	1.24
295	72-1-5	27	16	0.81	Pred	2015-06-09	No	3358_1985_IMS15-295_F02_003.fsa	9	Farm	156A	1936	No	14.2	2015-04-22	48	0.25
296	72-1-5	31	29	0.97	Pred	2015-06-09	No	3358_1985_IMS15-296_G02_002.fsa	17	Wild	ETNE_5	ETNE_10	No	17.85	2015-04-22	48	1.01
297	72-1-5	34	38	0.97	Pred	2015-06-09	No	3358_1985_IMS15-297_H02_001.fsa	14	Wild	ETNE_2	ETNE_7	No	18.7	2015-04-22	48	1.48
298	72-1-5	30	27	1	Pred	2015-06-09	No	3358_1985_IMS15-298_A03_016.fsa	12	Hybrid	321D	ETNE_12	No	14.25	2015-04-22	48	1.33
299	72-1-5	30	23	0.85	Pred	2015-06-09	No	3358_1985_IMS15-299_B03_015.fsa	16	Wild	ETNE_4	ETNE_9	No	15.15	2015-04-22	48	0.87
300	72-1-5	31	27	0.91	Pred	2015-06-09	No	3358_1985_IMS15-300_C03_014.fsa	4	Hybrid	32CB	ETNE_7	No	13.85	2015-04-22	48	1.39
301	72-1-5	29	25	1.03	Pred	2015-06-09	No	3358_1985_IMS15-301_D03_013.fsa	6	Hybrid	2009	ETNE_8	No	14.1	2015-04-22	48	1.19
302	72-1-5	29	21	0.86	Pred	2015-06-09	No	3358_1985_IMS15-302_E03_012.fsa	3	Farm	32CB	1183	No	14.05	2015-04-22	48	0.84
303	72-1-5	33	30	0.83	Pred	2015-06-09	No	3358_1985_IMS15-303_F03_011.fsa	14	Wild	ETNE_2	ETNE_7	No	18.7	2015-04-22	48	0.98
304	72-1-5	31	27	0.91	Pred	2015-06-09	No	3358_1985_IMS15-304_G03_010.fsa	4	Hybrid	32CB	ETNE_7	No	13.85	2015-04-22	48	1.39
305	72-1-5	32	31	0.95	Pred	2015-06-09	No	3358_1985_IMS15-305_H03_009.fsa	17	Wild	ETNE_5	ETNE_10	No	17.85	2015-04-22	48	1.15
306	72-1-5	32	32	0.98	Pred	2015-06-09	No	3358_1985_IMS15-306_A04_016.fsa	17	Wild	ETNE_5	ETNE_10	No	17.85	2015-04-22	48	1.22
307	72-1-6	33	33	0.92	No.Pred	2015-06-09	No	3358_1985_IMS15-307_B04_015.fsa	17	Wild	ETNE_5	ETNE_10	Yes	17.85	2015-04-22	48	1.28
308	72-1-6	33	35	0.97	No.Pred	2015-06-09	No	3358_1985_IMS15-308_C04_014.fsa	8	Hybrid	0	ETNE_9	Yes	14.3	2015-04-22	48	1.86
309	72-1-6	34	43	1.09	No.Pred	2015-06-09	No	3358_1985_IMS15-309_D04_013.fsa	9	Farm	156A	1936	Yes	14.2	2015-04-22	48	2.31
310	72-1-6	35	42	0.98	No.Pred	2015-06-09	No	3358_1985_IMS15-310_E04_012.fsa	3	Farm	32CB	1183	Yes	14.05	2015-04-22	48	2.28
311	72-1-6	35	39	0.91	No.Pred	2015-06-09	No	3358_1985_IMS15-311_F04_011.fsa	17	Wild	ETNE_5	ETNE_10	Yes	17.85	2015-04-22	48	1.63
312	72-1-6	32	32	0.98	No.Pred	2015-06-09	No	3358_1985_IMS15-312_G04_010.fsa	9	Farm	156A	1936	Yes	14.2	2015-04-22	48	1.69
313	72-1-6	35	43	1	No.Pred	2015-06-09	No	3358_1985_IMS15-313_H04_009.fsa	14	Wild	ETNE_2	ETNE_7	Yes	18.7	2015-04-22	48	1.73
314	72-1-6	37	49	0.97	No.Pred	2015-06-09	No	3358_1985_IMS15-314_A05_024.fsa	14	Wild	ETNE_2	ETNE_7	Yes	18.7	2015-04-22	48	2.01
315	72-1-6	34	40	1.02	No.Pred	2015-06-09	No	3358_1985_IMS15-315_B05_023.fsa	14	Wild	ETNE_2	ETNE_7	Yes	18.7	2015-04-22	48	1.58
316	72-1-6	33	36	1	No.Pred	2015-06-09	No	3358_1985_IMS15-316_C05_022.fsa	5	Farm	2009	0CE3	Yes	14.85	2015-04-22	48	1.84
317	72-1-6	32	31	0.95	No.Pred	2015-06-09	No	3358_1985_IMS15-317_D05_021.fsa	10	Hybrid	156A	ETNE_10	Yes	14.25	2015-04-22	48	1.62
318	72-1-6	36	42	0.9	No.Pred	2015-06-09	No	3358_1985_IMS15-318_E05_020.fsa	9	Farm	156A	1936	Yes	14.2	2015-04-22	48	2.26
319	72-1-6	33	34	0.95	No.Pred	2015-06-09	No	3358_1985_IMS15-319_F05_019.fsa	6	Hybrid	2009	ETNE_8	Yes	14.1	2015-04-22	48	1.83
320	72-1-6	35	41	0.96	No.Pred	2015-06-09	No	3358_1985_IMS15-320_G05_018.fsa	17	Wild	ETNE_5	ETNE_10	Yes	17.85	2015-04-22	48	1.73
321	72-1-6	31	28	0.94	No.Pred	2015-06-09	No	3359_1985_IMS15-321_A06_024.fsa	10	Hybrid	156A	ETNE_10	Yes	14.25	2015-04-22	48	1.41
322	72-1-6	32	32	0.98	No.Pred	2015-06-09	No	3359_1985_IMS15-322_B06_023.fsa	12	Hybrid	321D	ETNE_12	Yes	14.25	2015-04-22	48	1.69
323	72-1-6	35	39	0.91	No.Pred	2015-06-09	No	3359_1985_IMS15-323_C06_022.fsa	14	Wild	ETNE_2	ETNE_7	Yes	18.7	2015-04-22	48	1.53
324	72-1-6	30	25	0.93	No.Pred	2015-06-09	No	3359_1985_IMS15-324_D06_021.fsa	4	Hybrid	32CB	ETNE_7	Yes	13.85	2015-04-22	48	1.23
325	72-1-6	30	25	0.93	No.Pred	2015-06-09	No	3359_1985_IMS15-325_E06_020.fsa	8	Hybrid	0	ETNE_9	Yes	14.3	2015-04-22	48	1.16
326	72-1-6	34	37	0.94	No.Pred	2015-06-09	No	3359_1985_IMS15-326_F06_019.fsa	9	Farm	156A	1936	Yes	14.2	2015-04-22	48	2
327	72-1-6	28	21	0.96	No.Pred	2015-06-09	No	3359_1985_IMS15-327_G06_018.fsa	15	Wild	ETNE_3	ETNE_8	Yes	11.6	2015-04-22	48	1.24
328	72-1-6	31	29	0.97	No.Pred	2015-06-09	No	3359_1985_IMS15-328_H06_017.fsa	5	Farm	2009	0CE3	Yes	14.85	2015-04-22	48	1.39
329	72-1-6	32	31	0.95	No.Pred	2015-06-09	No	3359_1985_IMS15-329_A07_032.fsa	5	Farm	2009	0CE3	Yes	14.85	2015-04-22	48	1.53
330	72-1-6	34	35	0.89	No.Pred	2015-06-09	No	3359_1985_IMS15-330_B07_031.fsa	6	Hybrid	2009	ETNE_8	Yes	14.1	2015-04-22	48	1.89
331	72-1-6	35	38	0.89	No.Pred	2015-06-09	No	3359_1985_IMS15-331_C07_030.fsa	14	Wild	ETNE_2	ETNE_7	Yes	18.7	2015-04-22	48	1.48
332	72-1-6	29	21	0.86	No.Pred	2015-06-09	No	3359_1985_IMS15-332_D07_029.fsa	3	Farm	32CB	1183	Yes	14.05	2015-04-22	48	0.84
333	72-1-6	33	33	0.92	No.Pred	2015-06-09	No	3359_1985_IMS15-333_E07_028.fsa	15	Wild	ETNE_3	ETNE_8	Yes	11.6	2015-04-22	48	2.18
334	72-1-6	29	25	1.03	No.Pred	2015-06-09	No	3359_1985_IMS15-334_F07_027.fsa	7	Farm	0	2B75	Yes	15	2015-04-22	48	1.06
335	72-1-5	27	13	0.66	Pred	2015-06-10	No	3359_1985_IMS15-335_G07_026.fsa	8	Hybrid	0	ETNE_9	No	14.3	2015-04-22	49	-0.19
336	72-1-5	31	25	0.84	Pred	2015-06-10	No	3359_1985_IMS15-336_H07_025.fsa	16	Wild	ETNE_4	ETNE_9	No	15.15	2015-04-22	49	1.02
337	72-1-5	30	25	0.93	Pred	2015-06-10	No	3359_1985_IMS15-337_A08_032.fsa	10	Hybrid	156A	ETNE_10	No	14.25	2015-04-22	49	1.15
338	72-1-5	30	25	0.93	Pred	2015-06-10	No	3359_1985_IMS15-338_B08_031.fsa	6	Hybrid	2009	ETNE_8	No	14.1	2015-04-22	49	1.17
339	72-1-5	32	31	0.95	Pred	2015-06-10	No	3359_1985_IMS15-339_C08_030.fsa	14	Wild	ETNE_2	ETNE_7	No	18.7	2015-04-22	49	1.03
340	72-1-5	29	23	0.94	Pred	2015-06-10	No	3359_1985_IMS15-340_D08_029.fsa	5	Farm	2009	0CE3	No	14.85	2015-04-22	49	0.89
341	72-1-5	30	29	1.07	Pred	2015-06-10	No	3359_1985_IMS15-341_E08_028.fsa	4	Hybrid	32CB	ETNE_7	No	13.85	2015-04-22	49	1.51
342	72-1-5	32	34	1.04	Pred	2015-06-10	No	3359_1985_IMS15-342_F08_027.fsa	14	Wild	ETNE_2	ETNE_7	No	18.7	2015-04-22	49	1.22
343	72-1-5	29	23	0.94	Pred	2015-06-10	No	3359_1985_IMS15-343_G08_026.fsa	8	Hybrid	0	ETNE_9	No	14.3	2015-04-22	49	0.97
344	72-1-5	33	33	0.92	Pred	2015-06-10	No	3359_1985_IMS15-344_H08_025.fsa	17	Wild	ETNE_5	ETNE_10	No	17.85	2015-04-22	49	1.25
345	72-1-5	29	22	0.9	Pred	2015-06-10	No	3359_1985_IMS15-345_A09_040.fsa	15	Wild	ETNE_3	ETNE_8	No	11.6	2015-04-22	49	1.31
346	72-1-5	29	22	0.9	Pred	2015-06-10	No	3359_1985_IMS15-346_B09_039.fsa	7	Farm	0	2B75	No	15	2015-04-22	49	0.78
347	72-1-5	31	28	0.94	Pred	2015-06-10	No	3359_1985_IMS15-347_C09_038.fsa	16	Wild	ETNE_4	ETNE_9	No	15.15	2015-04-22	49	1.25
348	72-1-5	30	24	0.89	Pred	2015-06-10	No	3359_1985_IMS15-348_D09_037.fsa	6	Hybrid	2009	ETNE_8	No	14.1	2015-04-22	49	1.09
349	72-1-5	33	34	0.95	Pred	2015-06-10	No	3359_1985_IMS15-349_E09_036.fsa	14	Wild	ETNE_2	ETNE_7	No	18.7	2015-04-22	49	1.22
350	72-2-6	31	26	0.87	Pred	2015-06-10	No	3359_1985_IMS15-350_F09_035.fsa	4	Hybrid	32CB	ETNE_7	Yes	13.85	2015-04-22	49	1.29
351	72-2-6	30	24	0.89	Pred	2015-06-10	No	3359_1985_IMS15-351_G09_034.fsa	6	Hybrid	2009	ETNE_8	Yes	14.1	2015-04-22	49	1.09
352	72-2-6	32	30	0.92	Pred	2015-06-10	No	3359_1985_IMS15-352_H09_033.fsa	4	Hybrid	32CB	ETNE_7	Yes	13.85	2015-04-22	49	1.58
353	72-2-6	31	27	0.91	Pred	2015-06-10	No	3359_1985_IMS15-353_A10_040.fsa	3	Farm	32CB	1183	Yes	14.05	2015-04-22	49	1.33
354	72-2-6	32	31	0.95	Pred	2015-06-10	No	3359_1985_IMS15-354_B10_039.fsa	17	Wild	ETNE_5	ETNE_10	Yes	17.85	2015-04-22	49	1.13
355	72-2-6	32	33	1.01	Pred	2015-06-10	No	3359_1985_IMS15-355_C10_038.fsa	14	Wild	ETNE_2	ETNE_7	Yes	18.7	2015-04-22	49	1.16
356	72-2-6	31	33	1.11	Pred	2015-06-10	No	3359_1985_IMS15-356_D10_037.fsa	14	Wild	ETNE_2	ETNE_7	Yes	18.7	2015-04-22	49	1.16
357	72-2-6	29	22	0.9	Pred	2015-06-10	No	3359_1985_IMS15-357_E10_036.fsa	10	Hybrid	156A	ETNE_10	Yes	14.25	2015-04-22	49	0.89
358	72-2-6	34	36	0.92	Pred	2015-06-10	No	3359_1985_IMS15-358_F10_035.fsa	17	Wild	ETNE_5	ETNE_10	Yes	17.85	2015-04-22	49	1.43
359	72-2-6	30	26	0.96	Pred	2015-06-10	No	3359_1985_IMS15-359_G10_034.fsa	5	Farm	2009	0CE3	Yes	14.85	2015-04-22	49	1.14
360	72-2-6	28	17	0.77	Pred	2015-06-10	No	3359_1985_IMS15-360_H10_033.fsa	10	Hybrid	156A	ETNE_10	Yes	14.25	2015-04-22	49	0.36
361	72-2-6	32	31	0.95	Pred	2015-06-10	No	3359_1985_IMS15-361_A11_048.fsa	17	Wild	ETNE_5	ETNE_10	Yes	17.85	2015-04-22	49	1.13
362	72-1-6	26	11	0.63	No.Pred	2015-06-10	No	3359_1985_IMS15-362_B11_047.fsa	18	Wild	ETNE_6	ETNE_12	Yes	9.9	2015-04-22	49	0.22
363	72-2-6	35	39	0.91	Pred	2015-06-10	No	3359_1985_IMS15-363_C11_046.fsa	17	Wild	ETNE_5	ETNE_10	Yes	17.85	2015-04-22	49	1.6
364	72-2-6	30	24	0.89	Pred	2015-06-10	No	3359_1985_IMS15-364_D11_045.fsa	4	Hybrid	32CB	ETNE_7	Yes	13.85	2015-04-22	49	1.12
365	72-2-6	34	37	0.94	Pred	2015-06-10	No	3359_1985_IMS15-365_E11_044.fsa	14	Wild	ETNE_2	ETNE_7	Yes	18.7	2015-04-22	49	1.39
366	72-2-6	29	22	0.9	Pred	2015-06-10	No	3359_1985_IMS15-366_F11_043.fsa	9	Farm	156A	1936	Yes	14.2	2015-04-22	49	0.89
367	72-2-5	35	45	1.05	No.Pred	2015-06-10	No	3359_1985_IMS15-367_G11_042.fsa	9	Farm	156A	1936	No	14.2	2015-04-22	49	2.35
368	72-2-5	29	23	0.94	No.Pred	2015-06-10	No	3359_1985_IMS15-368_H11_041.fsa	12	Hybrid	321D	ETNE_12	No	14.25	2015-04-22	49	0.98
369	72-2-5	35	39	0.91	No.Pred	2015-06-10	No	3359_1985_IMS15-369_A12_048.fsa	17	Wild	ETNE_5	ETNE_10	No	17.85	2015-04-22	49	1.6
370	72-2-5	34	38	0.97	No.Pred	2015-06-10	No	3359_1985_IMS15-370_B12_047.fsa	5	Farm	2009	0CE3	No	14.85	2015-04-22	49	1.92
371	72-2-5	30	25	0.93	No.Pred	2015-06-10	No	3359_1985_IMS15-371_C12_046.fsa	8	Hybrid	0	ETNE_9	No	14.3	2015-04-22	49	1.14
372	72-2-5	32	36	1.1	No.Pred	2015-06-10	No	3359_1985_IMS15-372_D12_045.fsa	6	Hybrid	2009	ETNE_8	No	14.1	2015-04-22	49	1.91
373	72-2-5	NA	36	NA	No.Pred	2015-06-10	No	3359_1985_IMS15-373_E12_044.fsa	4	Hybrid	32CB	ETNE_7	No	13.85	2015-04-22	49	1.95
374	72-2-5	31	32	1.07	No.Pred	2015-06-10	No	3359_1985_IMS15-374_F12_043.fsa	12	Hybrid	321D	ETNE_12	No	14.25	2015-04-22	49	1.65
375	72-2-5	31	28	0.94	No.Pred	2015-06-10	No	3359_1985_IMS15-375_G12_042.fsa	4	Hybrid	32CB	ETNE_7	No	13.85	2015-04-22	49	1.44
376	72-2-5	31	28	0.94	No.Pred	2015-06-10	No	3359_1985_IMS15-376_H12_041.fsa	9	Farm	156A	1936	No	14.2	2015-04-22	49	1.39
377	72-2-5	36	44	0.94	No.Pred	2015-06-10	No	3359_1986_IMS15-377_A01_008.fsa	14	Wild	ETNE_2	ETNE_7	No	18.7	2015-04-22	49	1.75
378	72-2-5	30	26	0.96	No.Pred	2015-06-10	No	3359_1986_IMS15-378_B01_007.fsa	9	Farm	156A	1936	No	14.2	2015-04-22	49	1.23
379	72-2-5	32	30	0.92	No.Pred	2015-06-10	No	3359_1986_IMS15-379_C01_006.fsa	11	Farm	321D	EE05	No	14.65	2015-04-22	49	1.46
380	72-2-5	35	43	1	No.Pred	2015-06-10	No	3359_1986_IMS15-380_D01_005.fsa	17	Wild	ETNE_5	ETNE_10	No	17.85	2015-04-22	49	1.79
381	72-2-5	30	27	1	No.Pred	2015-06-10	No	3359_1986_IMS15-381_F01_003.fsa	5	Farm	2009	0CE3	No	14.85	2015-04-22	49	1.22
382	72-2-5	29	25	1.03	No.Pred	2015-06-10	No	3359_1986_IMS15-382_G01_002.fsa	12	Hybrid	321D	ETNE_12	No	14.25	2015-04-22	49	1.15
383	72-2-5	32	30	0.92	No.Pred	2015-06-10	No	3359_1986_IMS15-383_H01_001.fsa	5	Farm	2009	0CE3	No	14.85	2015-04-22	49	1.44
384	72-2-5	30	27	1	No.Pred	2015-06-10	No	3359_1986_IMS15-384_A02_008.fsa	6	Hybrid	2009	ETNE_8	No	14.1	2015-04-22	49	1.33
385	72-2-5	33	35	0.97	No.Pred	2015-06-10	No	3359_1986_IMS15-385_B02_007.fsa	17	Wild	ETNE_5	ETNE_10	No	17.85	2015-04-22	49	1.37
386	72-2-5	29	23	0.94	No.Pred	2015-06-10	No	3359_1986_IMS15-386_C02_006.fsa	5	Farm	2009	0CE3	No	14.85	2015-04-22	49	0.89
387	72-2-5	32	30	0.92	No.Pred	2015-06-10	No	3359_1986_IMS15-387_D02_005.fsa	17	Wild	ETNE_5	ETNE_10	No	17.85	2015-04-22	49	1.06
388	72-2-5	29	22	0.9	No.Pred	2015-06-10	No	3359_1986_IMS15-388_E02_004.fsa	7	Farm	0	2B75	No	15	2015-04-22	49	0.78
389	72-2-5	35	43	1	No.Pred	2015-06-10	No	3359_1986_IMS15-389_F02_003.fsa	17	Wild	ETNE_5	ETNE_10	No	17.85	2015-04-22	49	1.79
390	72-2-5	31	29	0.97	No.Pred	2015-06-10	No	3359_1986_IMS15-390_G02_002.fsa	16	Wild	ETNE_4	ETNE_9	No	15.15	2015-04-22	49	1.33
391	72-2-5	33	32	0.89	No.Pred	2015-06-10	No	3359_1986_IMS15-391_H02_001.fsa	16	Wild	ETNE_4	ETNE_9	No	15.15	2015-04-22	49	1.53
392	72-2-5	31	29	0.97	No.Pred	2015-06-10	No	3359_1986_IMS15-392_A03_016.fsa	6	Hybrid	2009	ETNE_8	No	14.1	2015-04-22	49	1.47
393	72-2-5	32	33	1.01	No.Pred	2015-06-10	No	3359_1986_IMS15-393_B03_015.fsa	5	Farm	2009	0CE3	No	14.85	2015-04-22	49	1.63
394	72-2-5	34	35	0.89	No.Pred	2015-06-10	No	3359_1986_IMS15-394_C03_014.fsa	4	Hybrid	32CB	ETNE_7	No	13.85	2015-04-22	49	1.89
395	72-2-5	31	30	1.01	No.Pred	2015-06-10	No	3359_1986_IMS15-395_D03_013.fsa	8	Hybrid	0	ETNE_9	No	14.3	2015-04-22	49	1.51
396	72-2-5	31	29	0.97	No.Pred	2015-06-10	No	3359_1986_IMS15-396_E03_012.fsa	16	Wild	ETNE_4	ETNE_9	No	15.15	2015-04-22	49	1.33
397	72-2-5	31	30	1.01	No.Pred	2015-06-10	No	3359_1986_IMS15-397_F03_011.fsa	9	Farm	156A	1936	No	14.2	2015-04-22	49	1.53
398	72-2-5	31	28	0.94	No.Pred	2015-06-10	No	3359_1986_IMS15-398_G03_010.fsa	4	Hybrid	32CB	ETNE_7	No	13.85	2015-04-22	49	1.44
399	72-2-5	33	35	0.97	No.Pred	2015-06-10	No	3359_1986_IMS15-399_H03_009.fsa	14	Wild	ETNE_2	ETNE_7	No	18.7	2015-04-22	49	1.28
400	72-2-5	32	31	0.95	No.Pred	2015-06-10	No	3359_1986_IMS15-400_A04_016.fsa	11	Farm	321D	EE05	No	14.65	2015-04-22	49	1.53
401	72-2-5	33	38	1.06	No.Pred	2015-06-10	No	3360_1986_IMS15-401_C04_014.fsa	9	Farm	156A	1936	No	14.2	2015-04-22	49	2.01
402	72-2-5	30	25	0.93	No.Pred	2015-06-10	No	3360_1986_IMS15-402_D04_013.fsa	11	Farm	321D	EE05	No	14.65	2015-04-22	49	1.09
403	72-2-5	31	26	0.87	No.Pred	2015-06-10	No	3360_1986_IMS15-403_E04_012.fsa	4	Hybrid	32CB	ETNE_7	No	13.85	2015-04-22	49	1.29
404	72-2-5	31	29	0.97	No.Pred	2015-06-10	No	3360_1986_IMS15-404_F04_011.fsa	9	Farm	156A	1936	No	14.2	2015-04-22	49	1.46
405	72-2-5	33	31	0.86	No.Pred	2015-06-10	No	3360_1986_IMS15-405_G04_010.fsa	17	Wild	ETNE_5	ETNE_10	No	17.85	2015-04-22	49	1.13
406	72-2-5	29	20	0.82	No.Pred	2015-06-10	No	3360_1986_IMS15-406_H04_009.fsa	15	Wild	ETNE_3	ETNE_8	No	11.6	2015-04-22	49	1.11
407	72-2-5	34	38	0.97	No.Pred	2015-06-10	No	3360_1986_IMS15-407_A05_024.fsa	11	Farm	321D	EE05	No	14.65	2015-04-22	49	1.95
408	72-2-5	29	20	0.82	No.Pred	2015-06-10	No	3360_1986_IMS15-408_B05_023.fsa	16	Wild	ETNE_4	ETNE_9	No	15.15	2015-04-22	49	0.57
409	72-2-5	33	23	0.64	No.Pred	2015-06-10	No	3360_1986_IMS15-409_C05_022.fsa	5	Farm	2009	0CE3	No	14.85	2015-04-22	49	0.89
410	72-2-5	33	33	0.92	No.Pred	2015-06-10	No	3360_1986_IMS15-410_D05_021.fsa	14	Wild	ETNE_2	ETNE_7	No	18.7	2015-04-22	49	1.16
411	72-2-5	32	33	1.01	No.Pred	2015-06-10	No	3360_1986_IMS15-411_E05_020.fsa	3	Farm	32CB	1183	No	14.05	2015-04-22	49	1.74
412	72-2-5	32	35	1.07	No.Pred	2015-06-10	No	3360_1986_IMS15-412_F05_019.fsa	5	Farm	2009	0CE3	No	14.85	2015-04-22	49	1.75
413	72-2-5	34	35	0.89	No.Pred	2015-06-10	No	3360_1986_IMS15-413_G05_018.fsa	17	Wild	ETNE_5	ETNE_10	No	17.85	2015-04-22	49	1.37
414	72-2-5	33	35	0.97	No.Pred	2015-06-10	No	3360_1986_IMS15-414_H05_017.fsa	16	Wild	ETNE_4	ETNE_9	No	15.15	2015-04-22	49	1.71
415	72-2-5	29	26	1.07	No.Pred	2015-06-10	No	3360_1986_IMS15-415_A06_024.fsa	4	Hybrid	32CB	ETNE_7	No	13.85	2015-04-22	49	1.29
416	72-2-5	33	33	0.92	No.Pred	2015-06-10	No	3360_1986_IMS15-416_B06_023.fsa	4	Hybrid	32CB	ETNE_7	No	13.85	2015-04-22	49	1.77
417	72-2-5	32	33	1.01	No.Pred	2015-06-10	No	3360_1986_IMS15-417_C06_022.fsa	11	Farm	321D	EE05	No	14.65	2015-04-22	49	1.66
418	72-2-5	35	43	1	No.Pred	2015-06-10	No	3360_1986_IMS15-418_D06_021.fsa	3	Farm	32CB	1183	No	14.05	2015-04-22	49	2.28
419	72-2-5	31	20	0.67	No.Pred	2015-06-10	No	3360_1986_IMS15-419_E06_020.fsa	11	Farm	321D	EE05	No	14.65	2015-04-22	49	0.64
420	72-2-5	29	23	0.94	No.Pred	2015-06-10	No	3360_1986_IMS15-420_F06_019.fsa	7	Farm	0	2B75	No	15	2015-04-22	49	0.87
421	72-2-5	32	30	0.92	No.Pred	2015-06-10	No	3360_1986_IMS15-421_G06_018.fsa	12	Hybrid	321D	ETNE_12	No	14.25	2015-04-22	49	1.52
422	72-2-5	31	27	0.91	No.Pred	2015-06-10	No	3360_1986_IMS15-422_H06_017.fsa	4	Hybrid	32CB	ETNE_7	No	13.85	2015-04-22	49	1.36
423	72-2-5	31	28	0.94	No.Pred	2015-06-10	No	3360_1986_IMS15-423_A07_032.fsa	10	Hybrid	156A	ETNE_10	No	14.25	2015-04-22	49	1.38
424	72-2-5	31	27	0.91	No.Pred	2015-06-10	No	3360_1986_IMS15-424_B07_031.fsa	5	Farm	2009	0CE3	No	14.85	2015-04-22	49	1.22
425	72-2-5	32	34	1.04	No.Pred	2015-06-10	No	3360_1986_IMS15-425_C07_030.fsa	5	Farm	2009	0CE3	No	14.85	2015-04-22	49	1.69
426	72-2-5	29	22	0.9	No.Pred	2015-06-10	No	3360_1986_IMS15-426_D07_029.fsa	15	Wild	ETNE_3	ETNE_8	No	11.6	2015-04-22	49	1.31
427	72-1-6	34	40	1.02	No.Pred	2015-06-10	No	3360_1986_IMS15-427_E07_028.fsa	7	Farm	0	2B75	Yes	15	2015-04-22	49	2
428	72-1-6	30	23	0.85	No.Pred	2015-06-10	No	3360_1986_IMS15-428_F07_027.fsa	18	Wild	ETNE_6	ETNE_12	Yes	9.9	2015-04-22	49	1.72
429	72-1-6	33	35	0.97	No.Pred	2015-06-10	No	3360_1986_IMS15-429_G07_026.fsa	16	Wild	ETNE_4	ETNE_9	Yes	15.15	2015-04-22	49	1.71
430	72-1-6	35	26	0.61	No.Pred	2015-06-10	No	3360_1986_IMS15-430_H07_025.fsa	7	Farm	0	2B75	Yes	15	2015-04-22	49	1.12
431	72-1-6	29	21	0.86	No.Pred	2015-06-10	No	3360_1986_IMS15-431_A08_032.fsa	11	Farm	321D	EE05	Yes	14.65	2015-04-22	49	0.73
432	72-1-6	32	31	0.95	No.Pred	2015-06-10	No	3360_1986_IMS15-432_B08_031.fsa	17	Wild	ETNE_5	ETNE_10	Yes	17.85	2015-04-22	49	1.13
433	72-1-6	29	21	0.86	No.Pred	2015-06-10	No	3360_1986_IMS15-433_C08_030.fsa	16	Wild	ETNE_4	ETNE_9	Yes	15.15	2015-04-22	49	0.67
434	72-1-6	30	23	0.85	No.Pred	2015-06-10	No	3360_1986_IMS15-434_D08_029.fsa	3	Farm	32CB	1183	Yes	14.05	2015-04-22	49	1.01
435	72-1-6	34	37	0.94	No.Pred	2015-06-10	No	3360_1986_IMS15-435_E08_028.fsa	10	Hybrid	156A	ETNE_10	Yes	14.25	2015-04-22	49	1.95
436	72-1-6	31	29	0.97	No.Pred	2015-06-10	No	3360_1986_IMS15-436_F08_027.fsa	17	Wild	ETNE_5	ETNE_10	Yes	17.85	2015-04-22	49	0.99
437	72-1-6	32	32	0.98	No.Pred	2015-06-10	No	3360_1986_IMS15-437_G08_026.fsa	17	Wild	ETNE_5	ETNE_10	Yes	17.85	2015-04-22	49	1.19
438	72-1-6	31	27	0.91	No.Pred	2015-06-10	No	3360_1986_IMS15-438_H08_025.fsa	6	Hybrid	2009	ETNE_8	Yes	14.1	2015-04-22	49	1.33
439	20-18	37	52	1.03	Control	2015-06-10	No	3360_1986_IMS15-439_A09_040.fsa	6	Hybrid	2009	ETNE_8	NA	14.1	2015-04-22	49	2.66
440	20-18	37	56	1.11	Control	2015-06-10	No	3360_1986_IMS15-440_B09_039.fsa	3	Farm	32CB	1183	NA	14.05	2015-04-22	49	2.82
441	20-18	37	59	1.16	Control	2015-06-10	No	3360_1986_IMS15-441_C09_038.fsa	9	Farm	156A	1936	NA	14.2	2015-04-22	49	2.91
442	20-18	34	46	1.17	Control	2015-06-10	No	3360_1986_IMS15-442_D09_037.fsa	14	Wild	ETNE_2	ETNE_7	NA	18.7	2015-04-22	49	1.84
443	20-18	37	55	1.09	Control	2015-06-10	No	3360_1986_IMS15-443_E09_036.fsa	7	Farm	0	2B75	NA	15	2015-04-22	49	2.65
444	20-18	35	52	1.21	Control	2015-06-10	No	3360_1986_IMS15-444_F09_035.fsa	8	Hybrid	0	ETNE_9	NA	14.3	2015-04-22	49	2.63
445	20-18	38	50	0.91	Control	2015-06-10	No	3360_1986_IMS15-445_G09_034.fsa	17	Wild	ETNE_5	ETNE_10	NA	17.85	2015-04-22	49	2.1
446	20-18	37	56	1.11	Control	2015-06-10	No	3360_1986_IMS15-446_H09_033.fsa	4	Hybrid	32CB	ETNE_7	NA	13.85	2015-04-22	49	2.85
447	20-18	37	50	0.99	Control	2015-06-10	No	3360_1986_IMS15-447_A10_040.fsa	6	Hybrid	2009	ETNE_8	NA	14.1	2015-04-22	49	2.58
448	20-18	35	51	1.19	Control	2015-06-10	No	3360_1986_IMS15-448_B10_039.fsa	3	Farm	32CB	1183	NA	14.05	2015-04-22	49	2.63
449	20-18	37	57	1.13	Control	2015-06-10	No	3360_1986_IMS15-449_C10_038.fsa	4	Hybrid	32CB	ETNE_7	NA	13.85	2015-04-22	49	2.89
450	20-18	37	53	1.05	Control	2015-06-10	No	3360_1986_IMS15-450_D10_037.fsa	8	Hybrid	0	ETNE_9	NA	14.3	2015-04-22	49	2.67
451	20-18	38	57	1.04	Control	2015-06-10	No	3360_1986_IMS15-451_E10_036.fsa	8	Hybrid	0	ETNE_9	NA	14.3	2015-04-22	49	2.82
452	20-18	38	59	1.08	Control	2015-06-10	No	3360_1986_IMS15-452_F10_035.fsa	5	Farm	2009	0CE3	NA	14.85	2015-04-22	49	2.82
453	20-18	38	64	1.17	Control	2015-06-10	No	3360_1986_IMS15-453_G10_034.fsa	8	Hybrid	0	ETNE_9	NA	14.3	2015-04-22	49	3.06
454	20-18	36	52	1.11	Control	2015-06-10	No	3360_1986_IMS15-454_H10_033.fsa	10	Hybrid	156A	ETNE_10	NA	14.25	2015-04-22	49	2.64
455	20-18	38	60	1.09	Control	2015-06-10	No	3360_1986_IMS15-455_A11_048.fsa	10	Hybrid	156A	ETNE_10	NA	14.25	2015-04-22	49	2.93
456	20-18	38	59	1.08	Control	2015-06-10	No	3360_1986_IMS15-456_B11_047.fsa	11	Farm	321D	EE05	NA	14.65	2015-04-22	49	2.84
457	20-18	31	32	1.07	Control	2015-06-10	No	3360_1986_IMS15-457_C11_046.fsa	3	Farm	32CB	1183	NA	14.05	2015-04-22	49	1.68
458	20-18	36	51	1.09	Control	2015-06-10	No	3360_1986_IMS15-458_D11_045.fsa	16	Wild	ETNE_4	ETNE_9	NA	15.15	2015-04-22	49	2.48
459	20-18	31	32	1.07	Control	2015-06-10	No	3360_1986_IMS15-459_E11_044.fsa	18	Wild	ETNE_6	ETNE_12	NA	9.9	2015-04-22	49	2.39
460	20-18	39	63	1.06	Control	2015-06-10	No	3360_1986_IMS15-460_F11_043.fsa	5	Farm	2009	0CE3	NA	14.85	2015-04-22	49	2.95
461	20-18	38	60	1.09	Control	2015-06-10	No	3360_1986_IMS15-461_G11_042.fsa	14	Wild	ETNE_2	ETNE_7	NA	18.7	2015-04-22	49	2.38
462	20-18	38	57	1.04	Control	2015-06-10	No	3360_1986_IMS15-462_H11_041.fsa	9	Farm	156A	1936	NA	14.2	2015-04-22	49	2.84
463	20-18	35	45	1.05	Control	2015-06-10	No	3360_1986_IMS15-463_A12_048.fsa	6	Hybrid	2009	ETNE_8	NA	14.1	2015-04-22	49	2.37
464	20-18	37	53	1.05	Control	2015-06-10	No	3360_1986_IMS15-464_B12_047.fsa	5	Farm	2009	0CE3	NA	14.85	2015-04-22	49	2.6
465	20-18	32	37	1.13	Control	2015-06-10	No	3360_1986_IMS15-465_C12_046.fsa	5	Farm	2009	0CE3	NA	14.85	2015-04-22	49	1.86
466	20-18	39	66	1.11	Control	2015-06-10	No	3360_1986_IMS15-466_D12_045.fsa	14	Wild	ETNE_2	ETNE_7	NA	18.7	2015-04-22	49	2.57
467	20-18	38	54	0.98	Control	2015-06-10	No	3360_1986_IMS15-467_E12_044.fsa	10	Hybrid	156A	ETNE_10	NA	14.25	2015-04-22	49	2.72
468	20-18	36	53	1.14	Control	2015-06-10	No	3360_1986_IMS15-468_F12_043.fsa	7	Farm	0	2B75	NA	15	2015-04-22	49	2.58
469	20-18	44	39	0.46	Control	2015-06-10	No	3360_1986_IMS15-469_G12_042.fsa	4	Hybrid	32CB	ETNE_7	NA	13.85	2015-04-22	49	2.11
470	20-18	35	44	1.03	Control	2015-06-10	No	3360_1986_IMS15-470_H12_041.fsa	16	Wild	ETNE_4	ETNE_9	NA	15.15	2015-04-22	49	2.18
471	72-1-6	35	37	0.86	No.Pred	2015-06-10	No	3360_1987_IMS15-471_A01_008.fsa	10	Hybrid	156A	ETNE_10	Yes	14.25	2015-04-22	49	1.95
472	72-1-6	30	29	1.07	No.Pred	2015-06-10	No	3360_1987_IMS15-472_B01_007.fsa	12	Hybrid	321D	ETNE_12	Yes	14.25	2015-04-22	49	1.45
473	72-1-6	32	32	0.98	No.Pred	2015-06-10	No	3360_1987_IMS15-473_C01_006.fsa	3	Farm	32CB	1183	Yes	14.05	2015-04-22	49	1.68
474	72-1-6	30	26	0.96	No.Pred	2015-06-10	No	3360_1987_IMS15-474_D01_005.fsa	9	Farm	156A	1936	Yes	14.2	2015-04-22	49	1.23
475	72-1-6	32	31	0.95	No.Pred	2015-06-10	No	3360_1987_IMS15-475_E01_004.fsa	4	Hybrid	32CB	ETNE_7	Yes	13.85	2015-04-22	49	1.64
476	72-1-6	32	28	0.85	No.Pred	2015-06-10	No	3360_1987_IMS15-476_F01_003.fsa	6	Hybrid	2009	ETNE_8	Yes	14.1	2015-04-22	49	1.4
477	72-1-6	35	37	0.86	No.Pred	2015-06-10	No	3360_1987_IMS15-477_H01_001.fsa	6	Hybrid	2009	ETNE_8	Yes	14.1	2015-04-22	49	1.97
478	72-1-6	34	35	0.89	No.Pred	2015-06-10	No	3360_1987_IMS15-478_A02_008.fsa	4	Hybrid	32CB	ETNE_7	Yes	13.85	2015-04-22	49	1.89
479	72-1-6	30	27	1	No.Pred	2015-06-10	No	3360_1987_IMS15-479_B02_007.fsa	11	Farm	321D	EE05	Yes	14.65	2015-04-22	49	1.25
480	20-18	39	57	0.96	Control	2015-06-10	No	3360_1987_IMS15-480_C02_006.fsa	16	Wild	ETNE_4	ETNE_9	NA	15.15	2015-04-22	49	2.7
481	20-18	39	64	1.08	Control	2015-06-10	No	3361_1987_IMS15-481_E02_004.fsa	3	Farm	32CB	1183	NA	14.05	2015-04-22	49	3.09
482	20-18	36	54	1.16	Control	2015-06-10	No	3361_1987_IMS15-482_F02_003.fsa	8	Hybrid	0	ETNE_9	NA	14.3	2015-04-22	49	2.71
483	20-18	38	56	1.02	Control	2015-06-10	No	3361_1987_IMS15-483_G02_002.fsa	17	Wild	ETNE_5	ETNE_10	NA	17.85	2015-04-22	49	2.33
484	20-18	39	57	0.96	Control	2015-06-10	No	3361_1987_IMS15-484_H02_001.fsa	6	Hybrid	2009	ETNE_8	NA	14.1	2015-04-22	49	2.85
485	20-18	36	49	1.05	Control	2015-06-10	No	3361_1987_IMS15-485_A03_016.fsa	5	Farm	2009	0CE3	NA	14.85	2015-04-22	49	2.44
486	20-18	39	65	1.1	Control	2015-06-10	No	3361_1987_IMS15-486_B03_015.fsa	8	Hybrid	0	ETNE_9	NA	14.3	2015-04-22	49	3.09
487	20-18	41	74	1.07	Control	2015-06-10	No	3361_1987_IMS15-487_C03_014.fsa	7	Farm	0	2B75	NA	15	2015-04-22	49	3.26
488	20-18	37	57	1.13	Control	2015-06-10	No	3361_1987_IMS15-488_D03_013.fsa	11	Farm	321D	EE05	NA	14.65	2015-04-22	49	2.77
489	20-18	37	56	1.11	Control	2015-06-10	No	3361_1987_IMS15-489_E03_012.fsa	11	Farm	321D	EE05	NA	14.65	2015-04-22	49	2.74
490	20-18	37	57	1.13	Control	2015-06-10	No	3361_1987_IMS15-490_F03_011.fsa	8	Hybrid	0	ETNE_9	NA	14.3	2015-04-22	49	2.82
491	20-18	36	49	1.05	Control	2015-06-10	No	3361_1987_IMS15-491_G03_010.fsa	5	Farm	2009	0CE3	NA	14.85	2015-04-22	49	2.44
492	20-18	38	55	1	Control	2015-06-10	No	3361_1987_IMS15-492_H03_009.fsa	10	Hybrid	156A	ETNE_10	NA	14.25	2015-04-22	49	2.76
493	20-18	39	65	1.1	Control	2015-06-10	No	3361_1987_IMS15-493_A04_016.fsa	14	Wild	ETNE_2	ETNE_7	NA	18.7	2015-04-22	49	2.54
494	20-18	32	32	0.98	Control	2015-06-10	No	3361_1987_IMS15-494_B04_015.fsa	15	Wild	ETNE_3	ETNE_8	NA	11.6	2015-04-22	49	2.07
495	20-18	35	43	1	Control	2015-06-10	No	3361_1987_IMS15-495_C04_014.fsa	10	Hybrid	156A	ETNE_10	NA	14.25	2015-04-22	49	2.25
496	20-18	39	61	1.03	Control	2015-06-10	No	3361_1987_IMS15-496_D04_013.fsa	9	Farm	156A	1936	NA	14.2	2015-04-22	49	2.97
497	20-18	37	53	1.05	Control	2015-06-10	No	3361_1987_IMS15-497_E04_012.fsa	14	Wild	ETNE_2	ETNE_7	NA	18.7	2015-04-22	49	2.13
498	20-18	36	52	1.11	Control	2015-06-10	No	3361_1987_IMS15-498_F04_011.fsa	4	Hybrid	32CB	ETNE_7	NA	13.85	2015-04-22	49	2.7
499	20-18	35	47	1.1	Control	2015-06-10	No	3361_1987_IMS15-499_G04_010.fsa	12	Hybrid	321D	ETNE_12	NA	14.25	2015-04-22	49	2.44
500	20-18	37	51	1.01	Control	2015-06-10	No	3361_1987_IMS15-500_H04_009.fsa	10	Hybrid	156A	ETNE_10	NA	14.25	2015-04-22	49	2.6
501	20-18	37	51	1.01	Control	2015-06-10	No	3361_1987_IMS15-501_A05_024.fsa	8	Hybrid	0	ETNE_9	NA	14.3	2015-04-22	49	2.6
502	20-18	40	65	1.02	Control	2015-06-10	No	3361_1987_IMS15-502_B05_023.fsa	17	Wild	ETNE_5	ETNE_10	NA	17.85	2015-04-22	49	2.64
503	20-18	38	57	1.04	Control	2015-06-10	No	3361_1987_IMS15-503_C05_022.fsa	4	Hybrid	32CB	ETNE_7	NA	13.85	2015-04-22	49	2.89
504	20-18	34	43	1.09	Control	2015-06-10	No	3361_1987_IMS15-504_D05_021.fsa	6	Hybrid	2009	ETNE_8	NA	14.1	2015-04-22	49	2.28
505	20-18	37	53	1.05	Control	2015-06-10	No	3361_1987_IMS15-505_E05_020.fsa	12	Hybrid	321D	ETNE_12	NA	14.25	2015-04-22	49	2.68
506	20-18	39	61	1.03	Control	2015-06-10	No	3361_1987_IMS15-506_F05_019.fsa	3	Farm	32CB	1183	NA	14.05	2015-04-22	49	3
507	20-18	37	54	1.07	Control	2015-06-10	No	3361_1987_IMS15-507_G05_018.fsa	8	Hybrid	0	ETNE_9	NA	14.3	2015-04-22	49	2.71
508	20-18	38	50	0.91	Control	2015-06-10	No	3361_1987_IMS15-508_H05_017.fsa	16	Wild	ETNE_4	ETNE_9	NA	15.15	2015-04-22	49	2.44
509	20-18	38	52	0.95	Control	2015-06-10	No	3361_1987_IMS15-509_A06_024.fsa	17	Wild	ETNE_5	ETNE_10	NA	17.85	2015-04-22	49	2.18
510	20-18	37	59	1.16	Control	2015-06-10	No	3361_1987_IMS15-510_B06_023.fsa	9	Farm	156A	1936	NA	14.2	2015-04-22	49	2.91
511	20-18	37	51	1.01	Control	2015-06-10	No	3361_1987_IMS15-511_C06_022.fsa	16	Wild	ETNE_4	ETNE_9	NA	15.15	2015-04-22	49	2.48
512	20-18	37	55	1.09	Control	2015-06-10	No	3361_1987_IMS15-512_D06_021.fsa	11	Farm	321D	EE05	NA	14.65	2015-04-22	49	2.7
513	20-18	35	43	1	Control	2015-06-10	No	3361_1987_IMS15-513_E06_020.fsa	17	Wild	ETNE_5	ETNE_10	NA	17.85	2015-04-22	49	1.79
514	20-18	38	56	1.02	Control	2015-06-10	No	3361_1987_IMS15-514_F06_019.fsa	17	Wild	ETNE_5	ETNE_10	NA	17.85	2015-04-22	49	2.33
515	20-18	37	56	1.11	Control	2015-06-10	No	3361_1987_IMS15-515_G06_018.fsa	5	Farm	2009	0CE3	NA	14.85	2015-04-22	49	2.71
516	20-18	38	59	1.08	Control	2015-06-10	No	3361_1987_IMS15-516_H06_017.fsa	11	Farm	321D	EE05	NA	14.65	2015-04-22	49	2.84
517	20-18	35	46	1.07	Control	2015-06-10	No	3361_1987_IMS15-517_A07_032.fsa	9	Farm	156A	1936	NA	14.2	2015-04-22	49	2.4
518	20-18	35	48	1.12	Control	2015-06-10	No	3361_1987_IMS15-518_B07_031.fsa	11	Farm	321D	EE05	NA	14.65	2015-04-22	49	2.42
519	20-18	40	66	1.03	Control	2015-06-10	No	3361_1987_IMS15-519_C07_030.fsa	5	Farm	2009	0CE3	NA	14.85	2015-04-22	49	3.04
520	20-18	37	56	1.11	Control	2015-06-10	No	3361_1987_IMS15-520_D07_029.fsa	14	Wild	ETNE_2	ETNE_7	NA	18.7	2015-04-22	49	2.24
521	20-18	35	43	1	Control	2015-06-10	No	3361_1987_IMS15-521_E07_028.fsa	10	Hybrid	156A	ETNE_10	NA	14.25	2015-04-22	49	2.25
522	20-18	40	66	1.03	Control	2015-06-10	No	3361_1987_IMS15-522_F07_027.fsa	17	Wild	ETNE_5	ETNE_10	NA	17.85	2015-04-22	49	2.67
523	20-18	38	62	1.13	Control	2015-06-10	No	3361_1987_IMS15-523_G07_026.fsa	5	Farm	2009	0CE3	NA	14.85	2015-04-22	49	2.92
524	20-18	37	54	1.07	Control	2015-06-10	No	3361_1987_IMS15-524_H07_025.fsa	4	Hybrid	32CB	ETNE_7	NA	13.85	2015-04-22	49	2.78
525	20-18	37	50	0.99	Control	2015-06-10	No	3361_1987_IMS15-525_A08_032.fsa	6	Hybrid	2009	ETNE_8	NA	14.1	2015-04-22	49	2.58
526	20-18	35	51	1.19	Control	2015-06-10	No	3361_1987_IMS15-526_B08_031.fsa	11	Farm	321D	EE05	NA	14.65	2015-04-22	49	2.55
527	20-18	37	54	1.07	Control	2015-06-10	No	3361_1987_IMS15-527_C08_030.fsa	12	Hybrid	321D	ETNE_12	NA	14.25	2015-04-22	49	2.72
528	20-18	40	67	1.05	Control	2015-06-10	No	3361_1987_IMS15-528_D08_029.fsa	7	Farm	0	2B75	NA	15	2015-04-22	49	3.05
529	20-18	35	44	1.03	Control	2015-06-10	No	3361_1987_IMS15-529_E08_028.fsa	10	Hybrid	156A	ETNE_10	NA	14.25	2015-04-22	49	2.3
530	20-18	34	41	1.04	Control	2015-06-10	No	3361_1987_IMS15-530_F08_027.fsa	12	Hybrid	321D	ETNE_12	NA	14.25	2015-04-22	49	2.16
531	20-18	36	45	0.96	Control	2015-06-10	No	3361_1987_IMS15-531_G08_026.fsa	6	Hybrid	2009	ETNE_8	NA	14.1	2015-04-22	49	2.37
532	20-18	36	47	1.01	Control	2015-06-10	No	3361_1987_IMS15-532_H08_025.fsa	14	Wild	ETNE_2	ETNE_7	NA	18.7	2015-04-22	49	1.88
533	20-18	40	63	0.98	Control	2015-06-10	No	3361_1987_IMS15-533_A09_040.fsa	7	Farm	0	2B75	NA	15	2015-04-22	49	2.93
534	20-18	40	69	1.08	Control	2015-06-10	No	3361_1987_IMS15-534_B09_039.fsa	7	Farm	0	2B75	NA	15	2015-04-22	49	3.11
535	20-18	37	51	1.01	Control	2015-06-10	No	3361_1987_IMS15-535_C09_038.fsa	16	Wild	ETNE_4	ETNE_9	NA	15.15	2015-04-22	49	2.48
536	20-18	38	52	0.95	Control	2015-06-10	No	3361_1987_IMS15-536_D09_037.fsa	16	Wild	ETNE_4	ETNE_9	NA	15.15	2015-04-22	49	2.52
537	20-18	35	42	0.98	Control	2015-06-10	No	3361_1987_IMS15-537_E09_036.fsa	15	Wild	ETNE_3	ETNE_8	NA	11.6	2015-04-22	49	2.63
538	20-18	40	60	0.94	Control	2015-06-10	No	3361_1987_IMS15-538_F09_035.fsa	7	Farm	0	2B75	NA	15	2015-04-22	49	2.83
539	20-18	36	45	0.96	Control	2015-06-10	No	3361_1987_IMS15-539_G09_034.fsa	17	Wild	ETNE_5	ETNE_10	NA	17.85	2015-04-22	49	1.89
540	20-18	37	47	0.93	Control	2015-06-10	No	3361_1987_IMS15-540_H09_033.fsa	4	Hybrid	32CB	ETNE_7	NA	13.85	2015-04-22	49	2.49
541	20-18	37	46	0.91	Control	2015-06-10	Yes	3361_1987_IMS15-541_A10_040.fsa	10	Hybrid	156A	ETNE_10	NA	14.25	2015-04-22	49	2.39
542	20-18	38	59	1.08	Control	2015-06-10	Yes	3361_1987_IMS15-542_B10_039.fsa	10	Hybrid	156A	ETNE_10	NA	14.25	2015-04-22	49	2.9
543	20-18	39	61	1.03	Control	2015-06-10	No	3361_1987_IMS15-543_C10_038.fsa	16	Wild	ETNE_4	ETNE_9	NA	15.15	2015-04-22	49	2.84
544	20-18	37	53	1.05	Control	2015-06-10	No	3361_1987_IMS15-544_D10_037.fsa	8	Hybrid	0	ETNE_9	NA	14.3	2015-04-22	49	2.67
545	20-18	34	42	1.07	Control	2015-06-10	No	3361_1987_IMS15-545_E10_036.fsa	12	Hybrid	321D	ETNE_12	NA	14.25	2015-04-22	49	2.21
546	20-18	34	41	1.04	Control	2015-06-10	No	3361_1987_IMS15-546_F10_035.fsa	8	Hybrid	0	ETNE_9	NA	14.3	2015-04-22	49	2.15
547	20-18	38	57	1.04	Control	2015-06-10	No	3361_1987_IMS15-547_G10_034.fsa	11	Farm	321D	EE05	NA	14.65	2015-04-22	49	2.77
548	20-18	37	51	1.01	Control	2015-06-10	No	3361_1987_IMS15-548_H10_033.fsa	10	Hybrid	156A	ETNE_10	NA	14.25	2015-04-22	49	2.6
549	20-18	35	45	1.05	Control	2015-06-10	No	3361_1987_IMS15-549_A11_048.fsa	3	Farm	32CB	1183	NA	14.05	2015-04-22	49	2.38
550	20-18	37	51	1.01	Control	2015-06-10	No	3361_1987_IMS15-550_B11_047.fsa	3	Farm	32CB	1183	NA	14.05	2015-04-22	49	2.63
551	20-18	41	73	1.06	Control	2015-06-10	No	3361_1987_IMS15-551_C11_046.fsa	3	Farm	32CB	1183	NA	14.05	2015-04-22	49	3.36
552	20-18	37	54	1.07	Control	2015-06-10	No	3361_1987_IMS15-552_D11_045.fsa	12	Hybrid	321D	ETNE_12	NA	14.25	2015-04-22	49	2.72
553	20-18	37	54	1.07	Control	2015-06-10	No	3361_1987_IMS15-553_E11_044.fsa	11	Farm	321D	EE05	NA	14.65	2015-04-22	49	2.66
554	20-18	32	40	1.22	Control	2015-06-10	No	3361_1987_IMS15-554_F11_043.fsa	9	Farm	156A	1936	NA	14.2	2015-04-22	49	2.11
555	20-18	37	51	1.01	Control	2015-06-10	No	3361_1987_IMS15-555_G11_042.fsa	17	Wild	ETNE_5	ETNE_10	NA	17.85	2015-04-22	49	2.14
556	20-18	35	49	1.14	Control	2015-06-10	No	3361_1987_IMS15-556_H11_041.fsa	12	Hybrid	321D	ETNE_12	NA	14.25	2015-04-22	49	2.52
557	20-18	35	32	0.75	Control	2015-06-10	No	3361_1987_IMS15-557_A12_048.fsa	18	Wild	ETNE_6	ETNE_12	NA	9.9	2015-04-22	49	2.39
558	20-18	30	26	0.96	Control	2015-06-10	No	3361_1987_IMS15-558_B12_047.fsa	6	Hybrid	2009	ETNE_8	NA	14.1	2015-04-22	49	1.25
559	20-18	38	60	1.09	Control	2015-06-10	No	3361_1987_IMS15-559_C12_046.fsa	5	Farm	2009	0CE3	NA	14.85	2015-04-22	49	2.85
560	20-18	33	43	1.2	Control	2015-06-10	No	3361_1987_IMS15-560_D12_045.fsa	7	Farm	0	2B75	NA	15	2015-04-22	49	2.15
561	20-18	37	51	1.01	Control	2015-06-10	No	3362_1987_IMS15-561_E12_044.fsa	6	Hybrid	2009	ETNE_8	NA	14.1	2015-04-22	49	2.62
562	20-18	36	46	0.99	Control	2015-06-10	No	3362_1987_IMS15-562_F12_043.fsa	6	Hybrid	2009	ETNE_8	NA	14.1	2015-04-22	49	2.41
563	20-18	38	52	0.95	Control	2015-06-10	No	3362_1987_IMS15-563_G12_042.fsa	4	Hybrid	32CB	ETNE_7	NA	13.85	2015-04-22	49	2.7
564	20-18	NA	NA	NA	NA	NA	No	NA	NA	NA	NA	NA	NA	NA	2015-04-22	NA	NA
565	20-18	39	65	1.1	Control	2015-06-10	No	3362_1988_IMS15-565_A01_008.fsa	7	Farm	0	2B75	NA	15	2015-04-22	49	2.99
566	20-18	37	56	1.11	Control	2015-06-10	No	3362_1988_IMS15-566_B01_007.fsa	3	Farm	32CB	1183	NA	14.05	2015-04-22	49	2.82
567	20-18	38	57	1.04	Control	2015-06-10	No	3362_1988_IMS15-567_C01_006.fsa	11	Farm	321D	EE05	NA	14.65	2015-04-22	49	2.77
568	20-18	36	50	1.07	Control	2015-06-10	No	3362_1988_IMS15-568_D01_005.fsa	9	Farm	156A	1936	NA	14.2	2015-04-22	49	2.57
569	20-18	37	57	1.13	Control	2015-06-10	No	3362_1988_IMS15-569_E01_004.fsa	14	Wild	ETNE_2	ETNE_7	NA	18.7	2015-04-22	49	2.27
570	20-18	37	57	1.13	Control	2015-06-10	No	3362_1988_IMS15-570_F01_003.fsa	3	Farm	32CB	1183	NA	14.05	2015-04-22	49	2.86
571	20-18	39	59	0.99	Control	2015-06-10	No	3362_1988_IMS15-571_H01_001.fsa	7	Farm	0	2B75	NA	15	2015-04-22	49	2.79
572	20-18	30	27	1	Control	2015-06-10	No	3362_1988_IMS15-572_A02_008.fsa	15	Wild	ETNE_3	ETNE_8	NA	11.6	2015-04-22	49	1.72
573	20-18	36	51	1.09	Control	2015-06-10	No	3362_1988_IMS15-573_B02_007.fsa	12	Hybrid	321D	ETNE_12	NA	14.25	2015-04-22	49	2.6
574	20-18	36	52	1.11	Control	2015-06-10	No	3362_1988_IMS15-574_C02_006.fsa	4	Hybrid	32CB	ETNE_7	NA	13.85	2015-04-22	49	2.7
575	20-18	35	48	1.12	Control	2015-06-10	No	3362_1988_IMS15-575_D02_005.fsa	9	Farm	156A	1936	NA	14.2	2015-04-22	49	2.49
576	20-18	40	66	1.03	Control	2015-06-10	No	3362_1988_IMS15-576_E02_004.fsa	3	Farm	32CB	1183	NA	14.05	2015-04-22	49	3.16
577	20-18	35	48	1.12	Control	2015-06-10	No	3362_1988_IMS15-577_F02_003.fsa	9	Farm	156A	1936	NA	14.2	2015-04-22	49	2.49
578	20-18	38	58	1.06	Control	2015-06-10	No	3362_1988_IMS15-578_G02_002.fsa	7	Farm	0	2B75	NA	15	2015-04-22	49	2.76
579	20-18	39	58	0.98	Control	2015-06-10	No	3362_1988_IMS15-579_H02_001.fsa	11	Farm	321D	EE05	NA	14.65	2015-04-22	49	2.81
580	20-18	30	32	1.19	Control	2015-06-10	No	3362_1988_IMS15-580_A03_016.fsa	8	Hybrid	0	ETNE_9	NA	14.3	2015-04-22	49	1.64
581	20-18	30	27	1	Control	2015-06-10	No	3362_1988_IMS15-581_B03_015.fsa	6	Hybrid	2009	ETNE_8	NA	14.1	2015-04-22	49	1.33
582	20-18	35	42	0.98	Control	2015-06-10	No	3362_1988_IMS15-582_C03_014.fsa	10	Hybrid	156A	ETNE_10	NA	14.25	2015-04-22	49	2.21
583	20-18	36	42	0.9	Control	2015-06-10	No	3362_1988_IMS15-583_D03_013.fsa	6	Hybrid	2009	ETNE_8	NA	14.1	2015-04-22	49	2.23
584	20-18	37	53	1.05	Control	2015-06-10	No	3362_1988_IMS15-584_E03_012.fsa	5	Farm	2009	0CE3	NA	14.85	2015-04-22	49	2.6
585	20-18	35	41	0.96	Control	2015-06-10	No	3362_1988_IMS15-585_F03_011.fsa	15	Wild	ETNE_3	ETNE_8	NA	11.6	2015-04-22	49	2.58
586	20-18	39	61	1.03	Control	2015-06-10	No	3362_1988_IMS15-586_G03_010.fsa	17	Wild	ETNE_5	ETNE_10	NA	17.85	2015-04-22	49	2.51
587	20-18	33	41	1.14	Control	2015-06-10	No	3362_1988_IMS15-587_H03_009.fsa	3	Farm	32CB	1183	NA	14.05	2015-04-22	49	2.19
588	20-18	31	27	0.91	Control	2015-06-10	No	3362_1988_IMS15-588_A04_016.fsa	15	Wild	ETNE_3	ETNE_8	NA	11.6	2015-04-22	49	1.72
589	20-18	37	49	0.97	Control	2015-06-10	No	3362_1988_IMS15-589_B04_015.fsa	5	Farm	2009	0CE3	NA	14.85	2015-04-22	49	2.44
590	20-18	39	64	1.08	Control	2015-06-10	No	3362_1988_IMS15-590_C04_014.fsa	7	Farm	0	2B75	NA	15	2015-04-22	49	2.96
591	20-18	40	69	1.08	Control	2015-06-10	No	3362_1988_IMS15-591_D04_013.fsa	14	Wild	ETNE_2	ETNE_7	NA	18.7	2015-04-22	49	2.66
592	20-18	36	46	0.99	Control	2015-06-10	No	3362_1988_IMS15-592_E04_012.fsa	10	Hybrid	156A	ETNE_10	NA	14.25	2015-04-22	49	2.39
593	20-18	34	44	1.12	Control	2015-06-10	No	3362_1988_IMS15-593_F04_011.fsa	12	Hybrid	321D	ETNE_12	NA	14.25	2015-04-22	49	2.3
594	20-18	38	60	1.09	Control	2015-06-10	No	3362_1988_IMS15-594_G04_010.fsa	7	Farm	0	2B75	NA	15	2015-04-22	49	2.83
595	20-18	38	55	1	Control	2015-06-10	No	3362_1988_IMS15-595_H04_009.fsa	3	Farm	32CB	1183	NA	14.05	2015-04-22	49	2.79
596	20-18	29	24	0.98	Control	2015-06-10	No	3362_1988_IMS15-596_A05_024.fsa	15	Wild	ETNE_3	ETNE_8	NA	11.6	2015-04-22	49	1.48
597	20-18	35	44	1.03	Control	2015-06-10	No	3362_1988_IMS15-597_B05_023.fsa	10	Hybrid	156A	ETNE_10	NA	14.25	2015-04-22	49	2.3
598	20-18	40	67	1.05	Control	2015-06-10	No	3362_1988_IMS15-598_C05_022.fsa	11	Farm	321D	EE05	NA	14.65	2015-04-22	49	3.1
599	20-18	38	55	1	Control	2015-06-10	No	3362_1988_IMS15-599_D05_021.fsa	5	Farm	2009	0CE3	NA	14.85	2015-04-22	49	2.67
600	20-18	37	NA	NA	Control	2015-06-10	No	3362_1988_IMS15-600_E05_020.fsa	12	Hybrid	321D	ETNE_12	NA	14.25	2015-04-22	49	NA
601	20-18	37	51	1.01	Control	2015-06-10	No	3362_1988_IMS15-601_F05_019.fsa	11	Farm	321D	EE05	NA	14.65	2015-04-22	49	2.55
602	20-18	40	63	0.98	Control	2015-06-10	No	3362_1988_IMS15-602_G05_018.fsa	12	Hybrid	321D	ETNE_12	NA	14.25	2015-04-22	49	3.03
603	20-18	36	50	1.07	Control	2015-06-10	No	3362_1988_IMS15-603_H05_017.fsa	8	Hybrid	0	ETNE_9	NA	14.3	2015-04-22	49	2.55
604	20-18	32	34	1.04	Control	2015-06-10	No	3362_1988_IMS15-604_A06_024.fsa	16	Wild	ETNE_4	ETNE_9	NA	15.15	2015-04-22	49	1.65
605	20-18	38	63	1.15	Control	2015-06-10	No	3362_1988_IMS15-605_B06_023.fsa	11	Farm	321D	EE05	NA	14.65	2015-04-22	49	2.98
606	20-18	33	37	1.03	Control	2015-06-10	No	3362_1988_IMS15-606_C06_022.fsa	15	Wild	ETNE_3	ETNE_8	NA	11.6	2015-04-22	49	2.37
607	20-18	32	34	1.04	Control	2015-06-10	No	3362_1988_IMS15-607_D06_021.fsa	18	Wild	ETNE_6	ETNE_12	NA	9.9	2015-04-22	49	2.52
608	20-18	29	26	1.07	Control	2015-06-10	No	3362_1988_IMS15-608_E06_020.fsa	18	Wild	ETNE_6	ETNE_12	NA	9.9	2015-04-22	49	1.97
609	20-18	37	47	0.93	Control	2015-06-10	No	3362_1988_IMS15-609_F06_019.fsa	12	Hybrid	321D	ETNE_12	NA	14.25	2015-04-22	49	2.44
610	20-18	38	54	0.98	Control	2015-06-10	No	3362_1988_IMS15-610_G06_018.fsa	17	Wild	ETNE_5	ETNE_10	NA	17.85	2015-04-22	49	2.26
611	20-18	32	36	1.1	Control	2015-06-10	No	3362_1988_IMS15-611_H06_017.fsa	12	Hybrid	321D	ETNE_12	NA	14.25	2015-04-22	49	1.89
612	20-18	37	55	1.09	Control	2015-06-10	No	3362_1988_IMS15-612_A07_032.fsa	12	Hybrid	321D	ETNE_12	NA	14.25	2015-04-22	49	2.76
613	20-18	37	53	1.05	Control	2015-06-10	No	3362_1988_IMS15-613_B07_031.fsa	8	Hybrid	0	ETNE_9	NA	14.3	2015-04-22	49	2.67
614	20-18	38	53	0.97	Control	2015-06-10	No	3362_1988_IMS15-614_C07_030.fsa	8	Hybrid	0	ETNE_9	NA	14.3	2015-04-22	49	2.67
615	20-18	30	29	1.07	Control	2015-06-10	No	3362_1988_IMS15-615_D07_029.fsa	NA	NA	NA	NA	NA	NA	2015-04-22	49	NA
616	20-18	36	48	1.03	Control	2015-06-10	No	3362_1988_IMS15-616_E07_028.fsa	3	Farm	32CB	1183	NA	14.05	2015-04-22	49	2.51
617	20-18	35	47	1.1	Control	2015-06-10	No	3362_1988_IMS15-617_F07_027.fsa	16	Wild	ETNE_4	ETNE_9	NA	15.15	2015-04-22	49	2.31
618	20-18	36	47	1.01	Control	2015-06-10	No	3362_1988_IMS15-618_G07_026.fsa	9	Farm	156A	1936	NA	14.2	2015-04-22	49	2.44
619	20-18	38	62	1.13	Control	2015-06-10	No	3362_1988_IMS15-619_H07_025.fsa	5	Farm	2009	0CE3	NA	14.85	2015-04-22	49	2.92
620	20-18	36	51	1.09	Control	2015-06-10	No	3362_1988_IMS15-620_A08_032.fsa	5	Farm	2009	0CE3	NA	14.85	2015-04-22	49	2.52
621	20-18	38	52	0.95	Control	2015-06-10	No	3362_1988_IMS15-621_B08_031.fsa	14	Wild	ETNE_2	ETNE_7	NA	18.7	2015-04-22	49	2.09
622	20-18	36	55	1.18	Control	2015-06-10	No	3362_1988_IMS15-622_C08_030.fsa	3	Farm	32CB	1183	NA	14.05	2015-04-22	49	2.79
623	20-18	38	59	1.08	Control	2015-06-10	No	3362_1988_IMS15-623_D08_029.fsa	6	Hybrid	2009	ETNE_8	NA	14.1	2015-04-22	49	2.92
624	20-18	36	51	1.09	Control	2015-06-10	No	3362_1988_IMS15-624_E08_028.fsa	8	Hybrid	0	ETNE_9	NA	14.3	2015-04-22	49	2.6
625	20-18	39	60	1.01	Control	2015-06-10	No	3362_1988_IMS15-625_F08_027.fsa	17	Wild	ETNE_5	ETNE_10	NA	17.85	2015-04-22	49	2.47
626	20-18	38	60	1.09	Control	2015-06-10	No	3362_1988_IMS15-626_G08_026.fsa	4	Hybrid	32CB	ETNE_7	NA	13.85	2015-04-22	49	2.99
627	20-18	37	49	0.97	Control	2015-06-10	No	3362_1988_IMS15-627_H08_025.fsa	14	Wild	ETNE_2	ETNE_7	NA	18.7	2015-04-22	49	1.97
628	20-18	36	50	1.07	Control	2015-06-10	No	3362_1988_IMS15-628_A09_040.fsa	9	Farm	156A	1936	NA	14.2	2015-04-22	49	2.57
629	20-18	39	59	0.99	Control	2015-06-10	No	3362_1988_IMS15-629_B09_039.fsa	14	Wild	ETNE_2	ETNE_7	NA	18.7	2015-04-22	49	2.34
630	20-18	39	67	1.13	Control	2015-06-10	No	3362_1988_IMS15-630_C09_038.fsa	4	Hybrid	32CB	ETNE_7	NA	13.85	2015-04-22	49	3.22
631	20-18	37	54	1.07	Control	2015-06-10	No	3362_1988_IMS15-631_D09_037.fsa	5	Farm	2009	0CE3	NA	14.85	2015-04-22	49	2.63
632	20-18	36	50	1.07	Control	2015-06-10	No	3362_1988_IMS15-632_E09_036.fsa	16	Wild	ETNE_4	ETNE_9	NA	15.15	2015-04-22	49	2.44
633	20-18	36	50	1.07	Control	2015-06-10	No	3362_1988_IMS15-633_F09_035.fsa	5	Farm	2009	0CE3	NA	14.85	2015-04-22	49	2.48
634	20-18	33	32	0.89	Control	2015-06-10	No	3362_1988_IMS15-634_G09_034.fsa	15	Wild	ETNE_3	ETNE_8	NA	11.6	2015-04-22	49	2.07
635	20-18	40	58	0.91	Control	2015-06-10	No	3362_1988_IMS15-635_H09_033.fsa	17	Wild	ETNE_5	ETNE_10	NA	17.85	2015-04-22	49	2.4
636	20-18	40	65	1.02	Control	2015-06-10	No	3362_1988_IMS15-636_A10_040.fsa	3	Farm	32CB	1183	NA	14.05	2015-04-22	49	3.13
637	20-18	31	31	1.04	Control	2015-06-10	No	3362_1988_IMS15-637_B10_039.fsa	4	Hybrid	32CB	ETNE_7	NA	13.85	2015-04-22	49	1.64
638	20-18	38	56	1.02	Control	2015-06-10	No	3362_1988_IMS15-638_C10_038.fsa	10	Hybrid	156A	ETNE_10	NA	14.25	2015-04-22	49	2.79
639	20-18	34	37	0.94	Control	2015-06-10	No	3362_1988_IMS15-639_D10_037.fsa	18	Wild	ETNE_6	ETNE_12	NA	9.9	2015-04-22	49	2.69
640	20-18	36	52	1.11	Control	2015-06-10	No	3362_1988_IMS15-640_E10_036.fsa	9	Farm	156A	1936	NA	14.2	2015-04-22	49	2.65
641	20-18	39	60	1.01	Control	2015-06-10	No	3363_1988_IMS15-641_G10_034.fsa	11	Farm	321D	EE05	NA	14.65	2015-04-22	49	2.88
642	20-18	36	51	1.09	Control	2015-06-10	No	3363_1988_IMS15-642_H10_033.fsa	5	Farm	2009	0CE3	NA	14.85	2015-04-22	49	2.52
643	72-1-5	28	17	0.77	Pred	2015-06-10	No	3363_1988_IMS15-643_A11_048.fsa	12	Hybrid	321D	ETNE_12	No	14.25	2015-04-22	49	0.36
644	72-1-5	29	18	0.74	Pred	2015-06-10	No	3363_1988_IMS15-644_B11_047.fsa	16	Wild	ETNE_4	ETNE_9	No	15.15	2015-04-22	49	0.35
645	72-1-5	30	25	0.93	Pred	2015-06-10	No	3363_1988_IMS15-645_C11_046.fsa	12	Hybrid	321D	ETNE_12	No	14.25	2015-04-22	49	1.15
646	72-1-5	30	24	0.89	Pred	2015-06-10	No	3363_1988_IMS15-646_D11_045.fsa	6	Hybrid	2009	ETNE_8	No	14.1	2015-04-22	49	1.09
647	72-1-5	28	18	0.82	Pred	2015-06-10	No	3363_1988_IMS15-647_E11_044.fsa	6	Hybrid	2009	ETNE_8	No	14.1	2015-04-22	49	0.5
648	72-1-5	28	19	0.87	Pred	2015-06-10	No	3363_1988_IMS15-648_F11_043.fsa	15	Wild	ETNE_3	ETNE_8	No	11.6	2015-04-22	49	1.01
649	72-1-5	32	29	0.89	Pred	2015-06-10	No	3363_1988_IMS15-649_G11_042.fsa	14	Wild	ETNE_2	ETNE_7	No	18.7	2015-04-22	49	0.9
650	72-1-5	28	16	0.73	Pred	2015-06-10	No	3363_1988_IMS15-650_H11_041.fsa	15	Wild	ETNE_3	ETNE_8	No	11.6	2015-04-22	49	0.66
651	72-1-5	31	27	0.91	Pred	2015-06-10	No	3363_1988_IMS15-651_A12_048.fsa	4	Hybrid	32CB	ETNE_7	No	13.85	2015-04-22	49	1.36
652	72-1-5	29	23	0.94	Pred	2015-06-10	No	3363_1988_IMS15-652_B12_047.fsa	10	Hybrid	156A	ETNE_10	No	14.25	2015-04-22	49	0.98
653	72-1-5	30	21	0.78	Pred	2015-06-10	No	3363_1988_IMS15-653_C12_046.fsa	3	Farm	32CB	1183	No	14.05	2015-04-22	49	0.82
654	72-2-5	32	29	0.89	No.Pred	2015-06-10	No	3363_1988_IMS15-654_D12_045.fsa	17	Wild	ETNE_5	ETNE_10	No	17.85	2015-04-22	49	0.99
655	72-2-5	30	24	0.89	No.Pred	2015-06-10	No	3363_1988_IMS15-655_E12_044.fsa	4	Hybrid	32CB	ETNE_7	No	13.85	2015-04-22	49	1.12
656	72-2-5	30	22	0.81	No.Pred	2015-06-10	No	3363_1988_IMS15-656_F12_043.fsa	12	Hybrid	321D	ETNE_12	No	14.25	2015-04-22	49	0.89
657	72-2-5	28	24	1.09	No.Pred	2015-06-10	No	3363_1988_IMS15-657_G12_042.fsa	6	Hybrid	2009	ETNE_8	No	14.1	2015-04-22	49	1.09
658	72-2-5	32	30	0.92	No.Pred	2015-06-10	No	3363_1988_IMS15-658_H12_041.fsa	16	Wild	ETNE_4	ETNE_9	No	15.15	2015-04-22	49	1.39
659	72-2-5	31	28	0.94	No.Pred	2015-06-10	No	3363_1989_IMS15-659_A01_008.fsa	12	Hybrid	321D	ETNE_12	No	14.25	2015-04-22	49	1.38
660	72-2-5	29	24	0.98	No.Pred	2015-06-10	No	3363_1989_IMS15-660_B01_007.fsa	8	Hybrid	0	ETNE_9	No	14.3	2015-04-22	49	1.06
661	72-2-5	30	27	1	No.Pred	2015-06-10	No	3363_1989_IMS15-661_C01_006.fsa	9	Farm	156A	1936	No	14.2	2015-04-22	49	1.31
662	72-2-5	34	37	0.94	No.Pred	2015-06-10	No	3363_1989_IMS15-662_D01_005.fsa	14	Wild	ETNE_2	ETNE_7	No	18.7	2015-04-22	49	1.39
663	72-2-5	33	34	0.95	No.Pred	2015-06-10	No	3363_1989_IMS15-663_E01_004.fsa	9	Farm	156A	1936	No	14.2	2015-04-22	49	1.78
664	72-2-5	31	28	0.94	No.Pred	2015-06-10	No	3363_1989_IMS15-664_F01_003.fsa	10	Hybrid	156A	ETNE_10	No	14.25	2015-04-22	49	1.38
665	72-2-5	31	28	0.94	No.Pred	2015-06-10	No	3363_1989_IMS15-665_G01_002.fsa	10	Hybrid	156A	ETNE_10	No	14.25	2015-04-22	49	1.38
666	72-2-5	30	27	1	No.Pred	2015-06-10	No	3363_1989_IMS15-666_A02_008.fsa	8	Hybrid	0	ETNE_9	No	14.3	2015-04-22	49	1.3
667	72-2-5	34	35	0.89	No.Pred	2015-06-10	No	3363_1989_IMS15-667_B02_007.fsa	4	Hybrid	32CB	ETNE_7	No	13.85	2015-04-22	49	1.89
668	72-2-5	31	33	1.11	No.Pred	2015-06-10	No	3363_1989_IMS15-668_C02_006.fsa	7	Farm	0	2B75	No	15	2015-04-22	49	1.61
669	72-2-5	30	25	0.93	No.Pred	2015-06-10	No	3363_1989_IMS15-669_D02_005.fsa	6	Hybrid	2009	ETNE_8	No	14.1	2015-04-22	49	1.17
670	72-2-5	33	33	0.92	No.Pred	2015-06-10	No	3363_1989_IMS15-670_E02_004.fsa	4	Hybrid	32CB	ETNE_7	No	13.85	2015-04-22	49	1.77
671	72-2-5	29	22	0.9	No.Pred	2015-06-10	No	3363_1989_IMS15-671_F02_003.fsa	7	Farm	0	2B75	No	15	2015-04-22	49	0.78
672	72-2-5	33	35	0.97	No.Pred	2015-06-10	No	3363_1989_IMS15-672_G02_002.fsa	4	Hybrid	32CB	ETNE_7	No	13.85	2015-04-22	49	1.89
673	72-2-5	32	31	0.95	No.Pred	2015-06-10	No	3363_1989_IMS15-673_H02_001.fsa	4	Hybrid	32CB	ETNE_7	No	13.85	2015-04-22	49	1.64
674	72-2-5	30	29	1.07	No.Pred	2015-06-10	No	3363_1989_IMS15-674_A03_016.fsa	10	Hybrid	156A	ETNE_10	No	14.25	2015-04-22	49	1.45
675	72-2-5	35	42	0.98	No.Pred	2015-06-10	No	3363_1989_IMS15-675_B03_015.fsa	17	Wild	ETNE_5	ETNE_10	No	17.85	2015-04-22	49	1.75
676	72-2-5	29	23	0.94	No.Pred	2015-06-10	No	3363_1989_IMS15-676_C03_014.fsa	12	Hybrid	321D	ETNE_12	No	14.25	2015-04-22	49	0.98
677	72-2-5	30	24	0.89	No.Pred	2015-06-10	No	3363_1989_IMS15-677_D03_013.fsa	16	Wild	ETNE_4	ETNE_9	No	15.15	2015-04-22	49	0.94
678	72-2-5	32	32	0.98	No.Pred	2015-06-10	No	3363_1989_IMS15-678_E03_012.fsa	12	Hybrid	321D	ETNE_12	No	14.25	2015-04-22	49	1.65
679	72-2-5	32	34	1.04	No.Pred	2015-06-10	No	3363_1989_IMS15-679_F03_011.fsa	17	Wild	ETNE_5	ETNE_10	No	17.85	2015-04-22	49	1.32
680	72-2-5	31	27	0.91	No.Pred	2015-06-10	No	3363_1989_IMS15-680_G03_010.fsa	16	Wild	ETNE_4	ETNE_9	No	15.15	2015-04-22	49	1.18
681	72-2-5	35	39	0.91	No.Pred	2015-06-10	No	3363_1989_IMS15-681_H03_009.fsa	17	Wild	ETNE_5	ETNE_10	No	17.85	2015-04-22	49	1.6
682	72-2-5	31	28	0.94	No.Pred	2015-06-10	No	3363_1989_IMS15-682_A04_016.fsa	11	Farm	321D	EE05	No	14.65	2015-04-22	49	1.32
683	72-2-5	29	22	0.9	No.Pred	2015-06-10	No	3363_1989_IMS15-683_B04_015.fsa	12	Hybrid	321D	ETNE_12	No	14.25	2015-04-22	49	0.89
684	72-2-5	36	48	1.03	No.Pred	2015-06-10	No	3363_1989_IMS15-684_C04_014.fsa	11	Farm	321D	EE05	No	14.65	2015-04-22	49	2.42
685	72-2-5	33	34	0.95	No.Pred	2015-06-10	No	3363_1989_IMS15-685_D04_013.fsa	17	Wild	ETNE_5	ETNE_10	No	17.85	2015-04-22	49	1.32
686	72-2-5	29	28	1.15	No.Pred	2015-06-10	No	3363_1989_IMS15-686_E04_012.fsa	6	Hybrid	2009	ETNE_8	No	14.1	2015-04-22	49	1.4
687	72-2-5	34	33	0.84	No.Pred	2015-06-10	No	3363_1989_IMS15-687_F04_011.fsa	14	Wild	ETNE_2	ETNE_7	No	18.7	2015-04-22	49	1.16
688	72-2-5	36	44	0.94	No.Pred	2015-06-10	No	3363_1989_IMS15-688_G04_010.fsa	14	Wild	ETNE_2	ETNE_7	No	18.7	2015-04-22	49	1.75
689	72-2-5	33	34	0.95	No.Pred	2015-06-10	No	3363_1989_IMS15-689_H04_009.fsa	14	Wild	ETNE_2	ETNE_7	No	18.7	2015-04-22	49	1.22
690	72-2-5	35	40	0.93	No.Pred	2015-06-10	No	3363_1989_IMS15-690_A05_024.fsa	3	Farm	32CB	1183	No	14.05	2015-04-22	49	2.14
691	72-2-5	34	33	0.84	No.Pred	2015-06-10	No	3363_1989_IMS15-691_B05_023.fsa	6	Hybrid	2009	ETNE_8	No	14.1	2015-04-22	49	1.74
692	72-2-5	36	46	0.99	No.Pred	2015-06-10	No	3363_1989_IMS15-692_C05_022.fsa	14	Wild	ETNE_2	ETNE_7	No	18.7	2015-04-22	49	1.84
693	72-2-5	33	36	1	No.Pred	2015-06-10	No	3363_1989_IMS15-693_D05_021.fsa	10	Hybrid	156A	ETNE_10	No	14.25	2015-04-22	49	1.89
694	72-2-5	33	35	0.97	No.Pred	2015-06-10	No	3363_1989_IMS15-694_E05_020.fsa	14	Wild	ETNE_2	ETNE_7	No	18.7	2015-04-22	49	1.28
695	72-2-5	29	25	1.03	No.Pred	2015-06-10	No	3363_1989_IMS15-695_F05_019.fsa	11	Farm	321D	EE05	No	14.65	2015-04-22	49	1.09
696	72-2-5	34	36	0.92	No.Pred	2015-06-10	No	3363_1989_IMS15-696_G05_018.fsa	4	Hybrid	32CB	ETNE_7	No	13.85	2015-04-22	49	1.95
697	72-2-5	30	26	0.96	No.Pred	2015-06-10	No	3363_1989_IMS15-697_H05_017.fsa	7	Farm	0	2B75	No	15	2015-04-22	49	1.12
698	72-2-6	31	30	1.01	Pred	2015-06-10	No	3363_1989_IMS15-698_A06_024.fsa	5	Farm	2009	0CE3	Yes	14.85	2015-04-22	49	1.44
699	72-2-6	29	23	0.94	Pred	2015-06-10	No	3363_1989_IMS15-699_B06_023.fsa	12	Hybrid	321D	ETNE_12	Yes	14.25	2015-04-22	49	0.98
700	72-2-6	33	33	0.92	Pred	2015-06-10	No	3363_1989_IMS15-700_C06_022.fsa	14	Wild	ETNE_2	ETNE_7	Yes	18.7	2015-04-22	49	1.16
701	72-2-6	33	33	0.92	Pred	2015-06-10	No	3363_1989_IMS15-701_D06_021.fsa	17	Wild	ETNE_5	ETNE_10	Yes	17.85	2015-04-22	49	1.25
702	72-2-6	33	31	0.86	Pred	2015-06-10	No	3363_1989_IMS15-702_E06_020.fsa	12	Hybrid	321D	ETNE_12	Yes	14.25	2015-04-22	49	1.59
703	72-2-6	25	31	1.98	Pred	2015-06-10	No	3363_1989_IMS15-703_F06_019.fsa	9	Farm	156A	1936	Yes	14.2	2015-04-22	49	1.59
704	72-2-6	33	24	0.67	Pred	2015-06-10	No	3363_1989_IMS15-704_G06_018.fsa	4	Hybrid	32CB	ETNE_7	Yes	13.85	2015-04-22	49	1.12
705	72-2-6	31	25	0.84	Pred	2015-06-10	No	3363_1989_IMS15-705_H06_017.fsa	16	Wild	ETNE_4	ETNE_9	Yes	15.15	2015-04-22	49	1.02
706	72-2-6	33	32	0.89	Pred	2015-06-10	No	3363_1989_IMS15-706_A07_032.fsa	9	Farm	156A	1936	Yes	14.2	2015-04-22	49	1.66
707	72-2-6	33	29	0.81	Pred	2015-06-10	No	3363_1989_IMS15-707_B07_031.fsa	6	Hybrid	2009	ETNE_8	Yes	14.1	2015-04-22	49	1.47
708	72-1-6	33	33	0.92	No.Pred	2015-06-10	No	3363_1989_IMS15-708_C07_030.fsa	17	Wild	ETNE_5	ETNE_10	Yes	17.85	2015-04-22	49	1.25
709	72-1-6	35	40	0.93	No.Pred	2015-06-10	No	3363_1989_IMS15-709_D07_029.fsa	12	Hybrid	321D	ETNE_12	Yes	14.25	2015-04-22	49	2.11
710	72-1-6	35	40	0.93	No.Pred	2015-06-10	No	3363_1989_IMS15-710_E07_028.fsa	6	Hybrid	2009	ETNE_8	Yes	14.1	2015-04-22	49	2.13
711	72-1-6	35	37	0.86	No.Pred	2015-06-10	No	3363_1989_IMS15-711_F07_027.fsa	4	Hybrid	32CB	ETNE_7	Yes	13.85	2015-04-22	49	2.01
712	72-1-6	30	24	0.89	No.Pred	2015-06-10	No	3363_1989_IMS15-712_G07_026.fsa	3	Farm	32CB	1183	Yes	14.05	2015-04-22	49	1.09
713	20-18	36	49	1.05	Control	2015-06-10	No	3363_1989_IMS15-713_H07_025.fsa	3	Farm	32CB	1183	NA	14.05	2015-04-22	49	2.55
714	20-18	39	64	1.08	Control	2015-06-10	No	3363_1989_IMS15-714_A08_032.fsa	7	Farm	0	2B75	NA	15	2015-04-22	49	2.96
715	20-18	38	60	1.09	Control	2015-06-10	No	3363_1989_IMS15-715_B08_031.fsa	11	Farm	321D	EE05	NA	14.65	2015-04-22	49	2.88
716	20-18	41	76	1.1	Control	2015-06-10	No	3363_1989_IMS15-716_C08_030.fsa	7	Farm	0	2B75	NA	15	2015-04-22	49	3.31
717	20-18	39	62	1.05	Control	2015-06-10	No	3363_1989_IMS15-717_D08_029.fsa	16	Wild	ETNE_4	ETNE_9	NA	15.15	2015-04-22	49	2.88
718	20-18	38	59	1.08	Control	2015-06-10	No	3363_1989_IMS15-718_E08_028.fsa	17	Wild	ETNE_5	ETNE_10	NA	17.85	2015-04-22	49	2.44
719	20-18	35	41	0.96	Control	2015-06-10	No	3363_1989_IMS15-719_F08_027.fsa	15	Wild	ETNE_3	ETNE_8	NA	11.6	2015-04-22	49	2.58
720	20-18	39	59	0.99	Control	2015-06-10	No	3363_1989_IMS15-720_G08_026.fsa	11	Farm	321D	EE05	NA	14.65	2015-04-22	49	2.84
721	20-18	36	47	1.01	Control	2015-06-10	No	3364_1989_IMS15-721_A09_040.fsa	10	Hybrid	156A	ETNE_10	NA	14.25	2015-04-22	49	2.44
722	20-18	38	52	0.95	Control	2015-06-10	No	3364_1989_IMS15-722_B09_039.fsa	17	Wild	ETNE_5	ETNE_10	NA	17.85	2015-04-22	49	2.18
723	20-18	39	55	0.93	Control	2015-06-10	No	3364_1989_IMS15-723_C09_038.fsa	10	Hybrid	156A	ETNE_10	NA	14.25	2015-04-22	49	2.76
724	20-18	36	47	1.01	Control	2015-06-10	No	3364_1989_IMS15-724_D09_037.fsa	4	Hybrid	32CB	ETNE_7	NA	13.85	2015-04-22	49	2.49
725	20-18	36	51	1.09	Control	2015-06-10	No	3364_1989_IMS15-725_E09_036.fsa	4	Hybrid	32CB	ETNE_7	NA	13.85	2015-04-22	49	2.66
726	20-18	40	61	0.95	Control	2015-06-10	No	3364_1989_IMS15-726_F09_035.fsa	17	Wild	ETNE_5	ETNE_10	NA	17.85	2015-04-22	49	2.51
727	20-18	36	50	1.07	Control	2015-06-10	No	3364_1989_IMS15-727_G09_034.fsa	12	Hybrid	321D	ETNE_12	NA	14.25	2015-04-22	49	2.56
728	20-18	37	52	1.03	Control	2015-06-10	No	3364_1989_IMS15-728_H09_033.fsa	10	Hybrid	156A	ETNE_10	NA	14.25	2015-04-22	49	2.64
729	20-18	39	59	0.99	Control	2015-06-10	No	3364_1989_IMS15-729_A10_040.fsa	6	Hybrid	2009	ETNE_8	NA	14.1	2015-04-22	49	2.92
730	20-18	38	52	0.95	Control	2015-06-10	No	3364_1989_IMS15-730_B10_039.fsa	6	Hybrid	2009	ETNE_8	NA	14.1	2015-04-22	49	2.66
731	20-18	40	65	1.02	Control	2015-06-10	No	3364_1989_IMS15-731_C10_038.fsa	3	Farm	32CB	1183	NA	14.05	2015-04-22	49	3.13
732	20-18	37	51	1.01	Control	2015-06-10	No	3364_1989_IMS15-732_D10_037.fsa	4	Hybrid	32CB	ETNE_7	NA	13.85	2015-04-22	49	2.66
733	20-18	38	54	0.98	Control	2015-06-10	No	3364_1989_IMS15-733_E10_036.fsa	12	Hybrid	321D	ETNE_12	NA	14.25	2015-04-22	49	2.72
734	20-18	39	47	0.79	Control	2015-06-10	No	3364_1989_IMS15-734_F10_035.fsa	12	Hybrid	321D	ETNE_12	NA	14.25	2015-04-22	49	2.44
735	20-18	36	44	0.94	Control	2015-06-10	No	3364_1989_IMS15-735_G10_034.fsa	18	Wild	ETNE_6	ETNE_12	NA	9.9	2015-04-22	49	3.04
736	20-18	33	37	1.03	Control	2015-06-10	No	3364_1989_IMS15-736_H10_033.fsa	7	Farm	0	2B75	NA	15	2015-04-22	49	1.84
737	20-18	35	43	1	Control	2015-06-10	No	3364_1989_IMS15-737_A11_048.fsa	8	Hybrid	0	ETNE_9	NA	14.3	2015-04-22	49	2.25
738	20-18	34	40	1.02	Control	2015-06-10	No	3364_1989_IMS15-738_B11_047.fsa	4	Hybrid	32CB	ETNE_7	NA	13.85	2015-04-22	49	2.16
739	20-18	34	43	1.09	Control	2015-06-10	No	3364_1989_IMS15-739_C11_046.fsa	18	Wild	ETNE_6	ETNE_12	NA	9.9	2015-04-22	49	3
740	20-18	38	55	1	Control	2015-06-10	No	3364_1989_IMS15-740_D11_045.fsa	5	Farm	2009	0CE3	NA	14.85	2015-04-22	49	2.67
741	20-18	34	43	1.09	Control	2015-06-10	No	3364_1989_IMS15-741_E11_044.fsa	5	Farm	2009	0CE3	NA	14.85	2015-04-22	49	2.17
742	20-18	29	25	1.03	Control	2015-06-10	No	3364_1989_IMS15-742_F11_043.fsa	6	Hybrid	2009	ETNE_8	NA	14.1	2015-04-22	49	1.17
743	20-18	40	68	1.06	Control	2015-06-10	No	3364_1989_IMS15-743_G11_042.fsa	14	Wild	ETNE_2	ETNE_7	NA	18.7	2015-04-22	49	2.63
744	20-18	38	57	1.04	Control	2015-06-10	No	3364_1989_IMS15-744_H11_041.fsa	8	Hybrid	0	ETNE_9	NA	14.3	2015-04-22	49	2.82
745	20-18	37	50	0.99	Control	2015-06-10	No	3364_1989_IMS15-745_A12_048.fsa	16	Wild	ETNE_4	ETNE_9	NA	15.15	2015-04-22	49	2.44
746	20-18	39	56	0.94	Control	2015-06-10	No	3364_1989_IMS15-746_B12_047.fsa	17	Wild	ETNE_5	ETNE_10	NA	17.85	2015-04-22	49	2.33
747	20-18	38	57	1.04	Control	2015-06-10	No	3364_1989_IMS15-747_C12_046.fsa	16	Wild	ETNE_4	ETNE_9	NA	15.15	2015-04-22	49	2.7
748	20-18	39	64	1.08	Control	2015-06-10	No	3364_1989_IMS15-748_D12_045.fsa	14	Wild	ETNE_2	ETNE_7	NA	18.7	2015-04-22	49	2.51
749	20-18	40	70	1.09	Control	2015-06-10	No	3364_1989_IMS15-749_E12_044.fsa	11	Farm	321D	EE05	NA	14.65	2015-04-22	49	3.19
750	20-18	39	63	1.06	Control	2015-06-10	No	3364_1989_IMS15-750_F12_043.fsa	9	Farm	156A	1936	NA	14.2	2015-04-22	49	3.04
751	20-18	37	54	1.07	Control	2015-06-10	No	3364_1989_IMS15-751_G12_042.fsa	12	Hybrid	321D	ETNE_12	NA	14.25	2015-04-22	49	2.72
752	20-18	39	56	0.94	Control	2015-06-10	No	3364_1989_IMS15-752_H12_041.fsa	16	Wild	ETNE_4	ETNE_9	NA	15.15	2015-04-22	49	2.67
753	20-18	40	62	0.97	Control	2015-06-10	No	3364_1990_IMS15-753_B01_007.fsa	14	Wild	ETNE_2	ETNE_7	NA	18.7	2015-04-22	49	2.45
754	20-18	39	55	0.93	Control	2015-06-10	No	3364_1990_IMS15-754_C01_006.fsa	6	Hybrid	2009	ETNE_8	NA	14.1	2015-04-22	49	2.78
755	20-18	35	43	1	Control	2015-06-10	No	3364_1990_IMS15-755_D01_005.fsa	4	Hybrid	32CB	ETNE_7	NA	13.85	2015-04-22	49	2.31
756	20-18	35	49	1.14	Control	2015-06-10	No	3364_1990_IMS15-756_E01_004.fsa	9	Farm	156A	1936	NA	14.2	2015-04-22	49	2.53
757	20-18	35	47	1.1	Control	2015-06-10	Yes	3364_1990_IMS15-757_F01_003.fsa	4	Hybrid	32CB	ETNE_7	NA	13.85	2015-04-22	49	2.49
758	20-18	36	53	1.14	Control	2015-06-10	No	3364_1990_IMS15-758_G01_002.fsa	9	Farm	156A	1936	NA	14.2	2015-04-22	49	2.69
759	20-18	37	49	0.97	Control	2015-06-10	No	3364_1990_IMS15-759_H01_001.fsa	9	Farm	156A	1936	NA	14.2	2015-04-22	49	2.53
760	20-18	36	43	0.92	Control	2015-06-10	No	3364_1990_IMS15-760_A02_008.fsa	15	Wild	ETNE_3	ETNE_8	NA	11.6	2015-04-22	49	2.67
761	20-18	36	46	0.99	Control	2015-06-10	No	3364_1990_IMS15-761_B02_007.fsa	9	Farm	156A	1936	NA	14.2	2015-04-22	49	2.4
762	20-18	36	39	0.84	Control	2015-06-10	No	3364_1990_IMS15-762_C02_006.fsa	15	Wild	ETNE_3	ETNE_8	NA	11.6	2015-04-22	49	2.47
763	20-18	37	51	1.01	Control	2015-06-10	No	3364_1990_IMS15-763_D02_005.fsa	10	Hybrid	156A	ETNE_10	NA	14.25	2015-04-22	49	2.6
764	20-18	38	62	1.13	Control	2015-06-10	No	3364_1990_IMS15-764_E02_004.fsa	7	Farm	0	2B75	NA	15	2015-04-22	49	2.9
765	20-18	40	61	0.95	Control	2015-06-10	No	3364_1990_IMS15-765_F02_003.fsa	3	Farm	32CB	1183	NA	14.05	2015-04-22	49	3
766	20-18	32	29	0.89	Control	2015-06-10	No	3364_1990_IMS15-766_G02_002.fsa	15	Wild	ETNE_3	ETNE_8	NA	11.6	2015-04-22	49	1.87
767	20-18	35	43	1	Control	2015-06-10	No	3364_1990_IMS15-767_H02_001.fsa	15	Wild	ETNE_3	ETNE_8	NA	11.6	2015-04-22	49	2.67
768	20-18	30	26	0.96	Control	2015-06-10	No	3364_1990_IMS15-768_A03_016.fsa	15	Wild	ETNE_3	ETNE_8	NA	11.6	2015-04-22	49	1.65
769	20-18	30	25	0.93	Control	2015-06-10	No	3364_1990_IMS15-769_B03_015.fsa	18	Wild	ETNE_6	ETNE_12	NA	9.9	2015-04-22	49	1.89
770	20-17	36	51	1.09	Control	2015-06-10	No	3364_1990_IMS15-770_C03_014.fsa	6	Hybrid	2009	ETNE_8	NA	14.1	2015-04-22	49	2.62
771	20-17	38	65	1.18	Control	2015-06-10	No	3364_1990_IMS15-771_D03_013.fsa	7	Farm	0	2B75	NA	15	2015-04-22	49	2.99
772	20-17	38	53	0.97	Control	2015-06-10	No	3364_1990_IMS15-772_E03_012.fsa	17	Wild	ETNE_5	ETNE_10	NA	17.85	2015-04-22	49	2.22
773	20-17	37	59	1.16	Control	2015-06-10	No	3364_1990_IMS15-773_F03_011.fsa	11	Farm	321D	EE05	NA	14.65	2015-04-22	49	2.84
774	20-17	38	56	1.02	Control	2015-06-10	No	3364_1990_IMS15-774_G03_010.fsa	4	Hybrid	32CB	ETNE_7	NA	13.85	2015-04-22	49	2.85
775	20-17	38	56	1.02	Control	2015-06-10	No	3364_1990_IMS15-775_H03_009.fsa	17	Wild	ETNE_5	ETNE_10	NA	17.85	2015-04-22	49	2.33
776	20-17	38	55	1	Control	2015-06-10	No	3364_1990_IMS15-776_A04_016.fsa	14	Wild	ETNE_2	ETNE_7	NA	18.7	2015-04-22	49	2.2
777	20-17	39	62	1.05	Control	2015-06-10	No	3364_1990_IMS15-777_B04_015.fsa	3	Farm	32CB	1183	NA	14.05	2015-04-22	49	3.03
778	20-17	36	50	1.07	Control	2015-06-10	No	3364_1990_IMS15-778_C04_014.fsa	11	Farm	321D	EE05	NA	14.65	2015-04-22	49	2.51
779	20-17	38	54	0.98	Control	2015-06-10	No	3364_1990_IMS15-779_D04_013.fsa	4	Hybrid	32CB	ETNE_7	NA	13.85	2015-04-22	49	2.78
780	20-17	34	40	1.02	Control	2015-06-10	No	3364_1990_IMS15-780_E04_012.fsa	16	Wild	ETNE_4	ETNE_9	NA	15.15	2015-04-22	49	1.98
781	20-17	36	56	1.2	Control	2015-06-10	No	3364_1990_IMS15-781_F04_011.fsa	6	Hybrid	2009	ETNE_8	NA	14.1	2015-04-22	49	2.81
782	20-17	36	42	0.9	Control	2015-06-10	No	3364_1990_IMS15-782_G04_010.fsa	15	Wild	ETNE_3	ETNE_8	NA	11.6	2015-04-22	49	2.63
783	20-17	35	47	1.1	Control	2015-06-10	No	3364_1990_IMS15-783_H04_009.fsa	3	Farm	32CB	1183	NA	14.05	2015-04-22	49	2.46
784	20-17	37	54	1.07	Control	2015-06-10	No	3364_1990_IMS15-784_A05_024.fsa	11	Farm	321D	EE05	NA	14.65	2015-04-22	49	2.66
785	20-17	34	34	0.87	Control	2015-06-10	No	3364_1990_IMS15-785_B05_023.fsa	18	Wild	ETNE_6	ETNE_12	NA	9.9	2015-04-22	49	2.52
786	20-17	36	47	1.01	Control	2015-06-10	No	3364_1990_IMS15-786_C05_022.fsa	4	Hybrid	32CB	ETNE_7	NA	13.85	2015-04-22	49	2.49
787	20-17	35	38	0.89	Control	2015-06-10	No	3364_1990_IMS15-787_D05_021.fsa	15	Wild	ETNE_3	ETNE_8	NA	11.6	2015-04-22	49	2.42
788	20-17	39	62	1.05	Control	2015-06-10	No	3364_1990_IMS15-788_E05_020.fsa	17	Wild	ETNE_5	ETNE_10	NA	17.85	2015-04-22	49	2.54
789	20-17	33	37	1.03	Control	2015-06-10	No	3364_1990_IMS15-789_F05_019.fsa	11	Farm	321D	EE05	NA	14.65	2015-04-22	49	1.89
790	20-17	31	31	1.04	Control	2015-06-10	No	3364_1990_IMS15-790_G05_018.fsa	12	Hybrid	321D	ETNE_12	NA	14.25	2015-04-22	49	1.59
791	20-17	36	47	1.01	Control	2015-06-10	No	3364_1990_IMS15-791_H05_017.fsa	4	Hybrid	32CB	ETNE_7	NA	13.85	2015-04-22	49	2.49
792	20-17	38	56	1.02	Control	2015-06-10	No	3364_1990_IMS15-792_A06_024.fsa	5	Farm	2009	0CE3	NA	14.85	2015-04-22	49	2.71
793	20-17	39	65	1.1	Control	2015-06-10	No	3364_1990_IMS15-793_B06_023.fsa	11	Farm	321D	EE05	NA	14.65	2015-04-22	49	3.04
794	20-17	36	52	1.11	Control	2015-06-10	No	3364_1990_IMS15-794_C06_022.fsa	9	Farm	156A	1936	NA	14.2	2015-04-22	49	2.65
795	20-17	39	60	1.01	Control	2015-06-10	No	3364_1990_IMS15-795_D06_021.fsa	3	Farm	32CB	1183	NA	14.05	2015-04-22	49	2.96
796	20-17	35	46	1.07	Control	2015-06-10	No	3364_1990_IMS15-796_E06_020.fsa	8	Hybrid	0	ETNE_9	NA	14.3	2015-04-22	49	2.38
797	20-17	38	57	1.04	Control	2015-06-10	No	3364_1990_IMS15-797_F06_019.fsa	5	Farm	2009	0CE3	NA	14.85	2015-04-22	49	2.75
798	20-17	36	47	1.01	Control	2015-06-10	No	3364_1990_IMS15-798_G06_018.fsa	9	Farm	156A	1936	NA	14.2	2015-04-22	49	2.44
799	20-17	38	57	1.04	Control	2015-06-10	No	3364_1990_IMS15-799_H06_017.fsa	4	Hybrid	32CB	ETNE_7	NA	13.85	2015-04-22	49	2.89
800	20-17	39	60	1.01	Control	2015-06-10	No	3364_1990_IMS15-800_A07_032.fsa	3	Farm	32CB	1183	NA	14.05	2015-04-22	49	2.96
801	20-17	39	57	0.96	Control	2015-06-10	No	3365_1990_IMS15-801_C07_030.fsa	16	Wild	ETNE_4	ETNE_9	NA	15.15	2015-04-22	49	2.7
802	20-17	37	47	0.93	Control	2015-06-10	No	3365_1990_IMS15-802_D07_029.fsa	6	Hybrid	2009	ETNE_8	NA	14.1	2015-04-22	49	2.46
803	20-17	35	48	1.12	Control	2015-06-10	No	3365_1990_IMS15-803_E07_028.fsa	4	Hybrid	32CB	ETNE_7	NA	13.85	2015-04-22	49	2.54
804	20-17	37	49	0.97	Control	2015-06-10	No	3365_1990_IMS15-804_F07_027.fsa	16	Wild	ETNE_4	ETNE_9	NA	15.15	2015-04-22	49	2.4
805	20-17	38	55	1	Control	2015-06-10	No	3365_1990_IMS15-805_G07_026.fsa	14	Wild	ETNE_2	ETNE_7	NA	18.7	2015-04-22	49	2.2
806	20-17	40	67	1.05	Control	2015-06-10	No	3365_1990_IMS15-806_H07_025.fsa	11	Farm	321D	EE05	NA	14.65	2015-04-22	49	3.1
807	20-17	39	60	1.01	Control	2015-06-10	No	3365_1990_IMS15-807_A08_032.fsa	4	Hybrid	32CB	ETNE_7	NA	13.85	2015-04-22	49	2.99
808	20-17	39	55	0.93	Control	2015-06-10	No	3365_1990_IMS15-808_B08_031.fsa	11	Farm	321D	EE05	NA	14.65	2015-04-22	49	2.7
809	20-17	38	58	1.06	Control	2015-06-10	No	3365_1990_IMS15-809_C08_030.fsa	5	Farm	2009	0CE3	NA	14.85	2015-04-22	49	2.78
810	20-17	39	58	0.98	Control	2015-06-10	No	3365_1990_IMS15-810_D08_029.fsa	14	Wild	ETNE_2	ETNE_7	NA	18.7	2015-04-22	49	2.31
811	20-17	35	41	0.96	Control	2015-06-10	No	3365_1990_IMS15-811_E08_028.fsa	16	Wild	ETNE_4	ETNE_9	NA	15.15	2015-04-22	49	2.03
812	20-17	38	58	1.06	Control	2015-06-10	No	3365_1990_IMS15-812_F08_027.fsa	8	Hybrid	0	ETNE_9	NA	14.3	2015-04-22	49	2.86
813	20-17	36	44	0.94	Control	2015-06-10	No	3365_1990_IMS15-813_G08_026.fsa	18	Wild	ETNE_6	ETNE_12	NA	9.9	2015-04-22	49	3.04
814	20-17	38	47	0.86	Control	2015-06-10	No	3365_1990_IMS15-814_H08_025.fsa	16	Wild	ETNE_4	ETNE_9	NA	15.15	2015-04-22	49	2.31
815	20-17	36	48	1.03	Control	2015-06-10	No	3365_1990_IMS15-815_A09_040.fsa	16	Wild	ETNE_4	ETNE_9	NA	15.15	2015-04-22	49	2.35
816	20-17	35	45	1.05	Control	2015-06-10	No	3365_1990_IMS15-816_B09_039.fsa	4	Hybrid	32CB	ETNE_7	NA	13.85	2015-04-22	49	2.4
817	20-17	35	44	1.03	Control	2015-06-10	No	3365_1990_IMS15-817_C09_038.fsa	4	Hybrid	32CB	ETNE_7	NA	13.85	2015-04-22	49	2.36
818	20-17	39	57	0.96	Control	2015-06-10	No	3365_1990_IMS15-818_D09_037.fsa	9	Farm	156A	1936	NA	14.2	2015-04-22	49	2.84
819	20-17	38	50	0.91	Control	2015-06-10	No	3365_1990_IMS15-819_E09_036.fsa	17	Wild	ETNE_5	ETNE_10	NA	17.85	2015-04-22	49	2.1
820	20-17	41	70	1.02	Control	2015-06-10	No	3365_1990_IMS15-820_F09_035.fsa	11	Farm	321D	EE05	NA	14.65	2015-04-22	49	3.19
821	20-17	48	54	0.49	Control	2015-06-10	No	3365_1990_IMS15-821_G09_034.fsa	5	Farm	2009	0CE3	NA	14.85	2015-04-22	49	2.63
822	20-17	36	46	0.99	Control	2015-06-10	No	3365_1990_IMS15-822_H09_033.fsa	10	Hybrid	156A	ETNE_10	NA	14.25	2015-04-22	49	2.39
823	20-17	36	54	1.16	Control	2015-06-10	No	3365_1990_IMS15-823_A10_040.fsa	9	Farm	156A	1936	NA	14.2	2015-04-22	49	2.73
824	20-17	37	54	1.07	Control	2015-06-10	No	3365_1990_IMS15-824_B10_039.fsa	5	Farm	2009	0CE3	NA	14.85	2015-04-22	49	2.63
825	20-17	38	53	0.97	Control	2015-06-10	No	3365_1990_IMS15-825_C10_038.fsa	12	Hybrid	321D	ETNE_12	NA	14.25	2015-04-22	49	2.68
826	20-17	40	67	1.05	Control	2015-06-10	No	3365_1990_IMS15-826_D10_037.fsa	7	Farm	0	2B75	NA	15	2015-04-22	49	3.05
827	20-17	42	81	1.09	Control	2015-06-10	No	3365_1990_IMS15-827_E10_036.fsa	3	Farm	32CB	1183	NA	14.05	2015-04-22	49	3.58
828	20-17	32	35	1.07	Control	2015-06-10	No	3365_1990_IMS15-828_F10_035.fsa	7	Farm	0	2B75	NA	15	2015-04-22	49	1.73
829	20-17	38	53	0.97	Control	2015-06-10	No	3365_1990_IMS15-829_G10_034.fsa	11	Farm	321D	EE05	NA	14.65	2015-04-22	49	2.62
830	20-17	34	43	1.09	Control	2015-06-10	No	3365_1990_IMS15-830_H10_033.fsa	5	Farm	2009	0CE3	NA	14.85	2015-04-22	49	2.17
831	20-17	36	45	0.96	Control	2015-06-10	No	3365_1990_IMS15-831_A11_048.fsa	12	Hybrid	321D	ETNE_12	NA	14.25	2015-04-22	49	2.35
832	20-17	38	57	1.04	Control	2015-06-10	No	3365_1990_IMS15-832_B11_047.fsa	7	Farm	0	2B75	NA	15	2015-04-22	49	2.72
833	20-17	37	50	0.99	Control	2015-06-10	No	3365_1990_IMS15-833_C11_046.fsa	8	Hybrid	0	ETNE_9	NA	14.3	2015-04-22	49	2.55
834	20-17	33	35	0.97	Control	2015-06-10	No	3365_1990_IMS15-834_D11_045.fsa	10	Hybrid	156A	ETNE_10	NA	14.25	2015-04-22	49	1.83
835	20-17	37	54	1.07	Control	2015-06-10	No	3365_1990_IMS15-835_E11_044.fsa	14	Wild	ETNE_2	ETNE_7	NA	18.7	2015-04-22	49	2.16
836	20-17	35	38	0.89	Control	2015-06-10	No	3365_1990_IMS15-836_F11_043.fsa	15	Wild	ETNE_3	ETNE_8	NA	11.6	2015-04-22	49	2.42
837	20-17	38	54	0.98	Control	2015-06-10	No	3365_1990_IMS15-837_G11_042.fsa	9	Farm	156A	1936	NA	14.2	2015-04-22	49	2.73
838	20-17	58	54	0.28	Control	2015-06-10	No	3365_1990_IMS15-838_H11_041.fsa	3	Farm	32CB	1183	NA	14.05	2015-04-22	49	2.75
839	20-17	37	50	0.99	Control	2015-06-10	No	3365_1990_IMS15-839_A12_048.fsa	4	Hybrid	32CB	ETNE_7	NA	13.85	2015-04-22	49	2.62
840	20-17	35	37	0.86	Control	2015-06-10	No	3365_1990_IMS15-840_B12_047.fsa	16	Wild	ETNE_4	ETNE_9	NA	15.15	2015-04-22	49	1.82
841	20-17	37	40	0.79	Control	2015-06-10	No	3365_1990_IMS15-841_C12_046.fsa	12	Hybrid	321D	ETNE_12	NA	14.25	2015-04-22	49	2.11
842	20-17	32	35	1.07	Control	2015-06-10	No	3365_1990_IMS15-842_D12_045.fsa	12	Hybrid	321D	ETNE_12	NA	14.25	2015-04-22	49	1.83
843	20-17	38	50	0.91	Control	2015-06-10	No	3365_1990_IMS15-843_E12_044.fsa	17	Wild	ETNE_5	ETNE_10	NA	17.85	2015-04-22	49	2.1
844	20-17	34	41	1.04	Control	2015-06-10	No	3365_1990_IMS15-844_F12_043.fsa	12	Hybrid	321D	ETNE_12	NA	14.25	2015-04-22	49	2.16
845	20-17	NA	NA	NA	Control	2015-06-10	No	3365_1990_IMS15-845_G12_042.fsa	14	Wild	ETNE_2	ETNE_7	NA	18.7	2015-04-22	49	NA
846	20-17	39	57	0.96	Control	2015-06-10	No	3365_1990_IMS15-846_H12_041.fsa	9	Farm	156A	1936	NA	14.2	2015-04-22	49	2.84
847	20-17	39	61	1.03	Control	2015-06-10	No	3365_1991_IMS15-847_A01_008.fsa	3	Farm	32CB	1183	NA	14.05	2015-04-22	49	3
848	20-17	41	70	1.02	Control	2015-06-10	No	3365_1991_IMS15-848_C01_006.fsa	7	Farm	0	2B75	NA	15	2015-04-22	49	3.14
849	20-17	38	55	1	Control	2015-06-10	No	3365_1991_IMS15-849_D01_005.fsa	8	Hybrid	0	ETNE_9	NA	14.3	2015-04-22	49	2.75
850	20-17	40	65	1.02	Control	2015-06-10	No	3365_1991_IMS15-850_E01_004.fsa	14	Wild	ETNE_2	ETNE_7	NA	18.7	2015-04-22	49	2.54
851	20-17	38	56	1.02	Control	2015-06-10	No	3365_1991_IMS15-851_F01_003.fsa	8	Hybrid	0	ETNE_9	NA	14.3	2015-04-22	49	2.79
852	20-17	40	66	1.03	Control	2015-06-10	No	3365_1991_IMS15-852_G01_002.fsa	14	Wild	ETNE_2	ETNE_7	NA	18.7	2015-04-22	49	2.57
853	20-17	40	66	1.03	Control	2015-06-10	No	3365_1991_IMS15-853_H01_001.fsa	14	Wild	ETNE_2	ETNE_7	NA	18.7	2015-04-22	49	2.57
854	20-17	35	47	1.1	Control	2015-06-10	No	3365_1991_IMS15-854_A02_008.fsa	10	Hybrid	156A	ETNE_10	NA	14.25	2015-04-22	49	2.44
855	20-17	37	50	0.99	Control	2015-06-10	No	3365_1991_IMS15-855_B02_007.fsa	16	Wild	ETNE_4	ETNE_9	NA	15.15	2015-04-22	49	2.44
856	20-17	38	56	1.02	Control	2015-06-10	No	3365_1991_IMS15-856_C02_006.fsa	5	Farm	2009	0CE3	NA	14.85	2015-04-22	49	2.71
857	20-17	39	65	1.1	Control	2015-06-10	No	3365_1991_IMS15-857_D02_005.fsa	11	Farm	321D	EE05	NA	14.65	2015-04-22	49	3.04
858	20-17	40	67	1.05	Control	2015-06-10	No	3365_1991_IMS15-858_E02_004.fsa	11	Farm	321D	EE05	NA	14.65	2015-04-22	49	3.1
859	20-17	37	50	0.99	Control	2015-06-10	No	3365_1991_IMS15-859_F02_003.fsa	12	Hybrid	321D	ETNE_12	NA	14.25	2015-04-22	49	2.56
860	20-17	35	41	0.96	Control	2015-06-10	No	3365_1991_IMS15-860_G02_002.fsa	15	Wild	ETNE_3	ETNE_8	NA	11.6	2015-04-22	49	2.58
861	20-17	36	43	0.92	Control	2015-06-10	No	3365_1991_IMS15-861_H02_001.fsa	10	Hybrid	156A	ETNE_10	NA	14.25	2015-04-22	49	2.25
862	20-17	38	55	1	Control	2015-06-10	No	3365_1991_IMS15-862_A03_016.fsa	10	Hybrid	156A	ETNE_10	NA	14.25	2015-04-22	49	2.76
863	20-17	37	46	0.91	Control	2015-06-10	No	3365_1991_IMS15-863_B03_015.fsa	6	Hybrid	2009	ETNE_8	NA	14.1	2015-04-22	49	2.41
864	20-17	37	52	1.03	Control	2015-06-10	No	3365_1991_IMS15-864_C03_014.fsa	12	Hybrid	321D	ETNE_12	NA	14.25	2015-04-22	49	2.64
865	20-17	37	54	1.07	Control	2015-06-10	No	3365_1991_IMS15-865_D03_013.fsa	7	Farm	0	2B75	NA	15	2015-04-22	49	2.61
866	20-17	38	60	1.09	Control	2015-06-10	No	3365_1991_IMS15-866_E03_012.fsa	3	Farm	32CB	1183	NA	14.05	2015-04-22	49	2.96
867	20-17	37	48	0.95	Control	2015-06-10	No	3365_1991_IMS15-867_F03_011.fsa	9	Farm	156A	1936	NA	14.2	2015-04-22	49	2.49
868	20-17	38	59	1.08	Control	2015-06-10	No	3365_1991_IMS15-868_G03_010.fsa	11	Farm	321D	EE05	NA	14.65	2015-04-22	49	2.84
869	20-17	36	44	0.94	Control	2015-06-10	No	3365_1991_IMS15-869_H03_009.fsa	6	Hybrid	2009	ETNE_8	NA	14.1	2015-04-22	49	2.32
870	20-17	36	48	1.03	Control	2015-06-10	No	3365_1991_IMS15-870_A04_016.fsa	12	Hybrid	321D	ETNE_12	NA	14.25	2015-04-22	49	2.48
871	20-17	34	40	1.02	Control	2015-06-10	No	3365_1991_IMS15-871_B04_015.fsa	4	Hybrid	32CB	ETNE_7	NA	13.85	2015-04-22	49	2.16
872	20-17	38	58	1.06	Control	2015-06-10	No	3365_1991_IMS15-872_C04_014.fsa	17	Wild	ETNE_5	ETNE_10	NA	17.85	2015-04-22	49	2.4
873	20-17	36	48	1.03	Control	2015-06-10	No	3365_1991_IMS15-873_D04_013.fsa	9	Farm	156A	1936	NA	14.2	2015-04-22	49	2.49
874	20-17	38	64	1.17	Control	2015-06-10	No	3365_1991_IMS15-874_E04_012.fsa	7	Farm	0	2B75	NA	15	2015-04-22	49	2.96
875	20-17	35	44	1.03	Control	2015-06-10	No	3365_1991_IMS15-875_F04_011.fsa	11	Farm	321D	EE05	NA	14.65	2015-04-22	49	2.24
876	20-17	34	40	1.02	Control	2015-06-10	No	3365_1991_IMS15-876_G04_010.fsa	10	Hybrid	156A	ETNE_10	NA	14.25	2015-04-22	49	2.11
877	20-17	39	60	1.01	Control	2015-06-10	No	3365_1991_IMS15-877_H04_009.fsa	4	Hybrid	32CB	ETNE_7	NA	13.85	2015-04-22	49	2.99
878	20-17	37	50	0.99	Control	2015-06-10	No	3365_1991_IMS15-878_A05_024.fsa	6	Hybrid	2009	ETNE_8	NA	14.1	2015-04-22	49	2.58
879	20-17	35	49	1.14	Control	2015-06-10	No	3365_1991_IMS15-879_B05_023.fsa	5	Farm	2009	0CE3	NA	14.85	2015-04-22	49	2.44
880	20-17	30	23	0.85	Control	2015-06-10	No	3365_1991_IMS15-880_C05_022.fsa	18	Wild	ETNE_6	ETNE_12	NA	9.9	2015-04-22	49	1.72
881	20-17	39	59	0.99	Control	2015-06-10	No	3366_1991_IMS15-881_E05_020.fsa	14	Wild	ETNE_2	ETNE_7	NA	18.7	2015-04-22	49	2.34
882	20-17	37	43	0.85	Control	2015-06-10	No	3366_1991_IMS15-882_F05_019.fsa	15	Wild	ETNE_3	ETNE_8	NA	11.6	2015-04-22	49	2.67
883	20-17	30	30	1.11	Control	2015-06-10	No	3366_1991_IMS15-883_G05_018.fsa	8	Hybrid	0	ETNE_9	NA	14.3	2015-04-22	49	1.51
884	20-17	35	42	0.98	Control	2015-06-10	No	3366_1991_IMS15-884_H05_017.fsa	15	Wild	ETNE_3	ETNE_8	NA	11.6	2015-04-22	49	2.63
885	20-17	38	53	0.97	Control	2015-06-10	No	3366_1991_IMS15-885_A06_024.fsa	17	Wild	ETNE_5	ETNE_10	NA	17.85	2015-04-22	49	2.22
886	20-17	38	54	0.98	Control	2015-06-10	No	3366_1991_IMS15-886_B06_023.fsa	10	Hybrid	156A	ETNE_10	NA	14.25	2015-04-22	49	2.72
887	20-17	36	47	1.01	Control	2015-06-10	No	3366_1991_IMS15-887_C06_022.fsa	7	Farm	0	2B75	NA	15	2015-04-22	49	2.33
888	20-17	34	38	0.97	Control	2015-06-10	No	3366_1991_IMS15-888_D06_021.fsa	12	Hybrid	321D	ETNE_12	NA	14.25	2015-04-22	49	2
889	20-17	40	60	0.94	Control	2015-06-10	No	3366_1991_IMS15-889_E06_020.fsa	14	Wild	ETNE_2	ETNE_7	NA	18.7	2015-04-22	49	2.38
890	20-17	37	48	0.95	Control	2015-06-10	No	3366_1991_IMS15-890_F06_019.fsa	6	Hybrid	2009	ETNE_8	NA	14.1	2015-04-22	49	2.5
891	20-17	32	32	0.98	Control	2015-06-10	No	3366_1991_IMS15-891_G06_018.fsa	18	Wild	ETNE_6	ETNE_12	NA	9.9	2015-04-22	49	2.39
892	20-17	38	52	0.95	Control	2015-06-10	No	3366_1991_IMS15-892_H06_017.fsa	16	Wild	ETNE_4	ETNE_9	NA	15.15	2015-04-22	49	2.52
893	20-17	36	45	0.96	Control	2015-06-10	No	3366_1991_IMS15-893_A07_032.fsa	16	Wild	ETNE_4	ETNE_9	NA	15.15	2015-04-22	49	2.22
894	20-17	39	58	0.98	Control	2015-06-10	No	3366_1991_IMS15-894_B07_031.fsa	14	Wild	ETNE_2	ETNE_7	NA	18.7	2015-04-22	49	2.31
895	20-17	42	77	1.04	Control	2015-06-10	No	3366_1991_IMS15-895_C07_030.fsa	14	Wild	ETNE_2	ETNE_7	NA	18.7	2015-04-22	49	2.89
896	20-17	38	54	0.98	Control	2015-06-10	No	3366_1991_IMS15-896_D07_029.fsa	10	Hybrid	156A	ETNE_10	NA	14.25	2015-04-22	49	2.72
897	20-17	40	66	1.03	Control	2015-06-10	No	3366_1991_IMS15-897_E07_028.fsa	3	Farm	32CB	1183	NA	14.05	2015-04-22	49	3.16
898	20-17	37	47	0.93	Control	2015-06-10	No	3366_1991_IMS15-898_F07_027.fsa	16	Wild	ETNE_4	ETNE_9	NA	15.15	2015-04-22	49	2.31
899	20-17	38	55	1	Control	2015-06-10	No	3366_1991_IMS15-899_G07_026.fsa	17	Wild	ETNE_5	ETNE_10	NA	17.85	2015-04-22	49	2.3
900	20-17	37	50	0.99	Control	2015-06-10	No	3366_1991_IMS15-900_H07_025.fsa	17	Wild	ETNE_5	ETNE_10	NA	17.85	2015-04-22	49	2.1
901	20-17	39	60	1.01	Control	2015-06-10	No	3366_1991_IMS15-901_A08_032.fsa	3	Farm	32CB	1183	NA	14.05	2015-04-22	49	2.96
902	20-17	37	50	0.99	Control	2015-06-10	No	3366_1991_IMS15-902_B08_031.fsa	10	Hybrid	156A	ETNE_10	NA	14.25	2015-04-22	49	2.56
903	20-17	39	51	0.86	Control	2015-06-10	No	3366_1991_IMS15-903_C08_030.fsa	12	Hybrid	321D	ETNE_12	NA	14.25	2015-04-22	49	2.6
904	20-17	41	66	0.96	Control	2015-06-10	No	3366_1991_IMS15-904_D08_029.fsa	8	Hybrid	0	ETNE_9	NA	14.3	2015-04-22	49	3.12
905	20-17	39	57	0.96	Control	2015-06-10	No	3366_1991_IMS15-905_E08_028.fsa	6	Hybrid	2009	ETNE_8	NA	14.1	2015-04-22	49	2.85
906	20-17	34	34	0.87	Control	2015-06-10	No	3366_1991_IMS15-906_F08_027.fsa	15	Wild	ETNE_3	ETNE_8	NA	11.6	2015-04-22	49	2.19
907	20-17	37	41	0.81	Control	2015-06-10	No	3366_1991_IMS15-907_G08_026.fsa	10	Hybrid	156A	ETNE_10	NA	14.25	2015-04-22	49	2.16
908	20-17	38	50	0.91	Control	2015-06-10	No	3366_1991_IMS15-908_H08_025.fsa	12	Hybrid	321D	ETNE_12	NA	14.25	2015-04-22	49	2.56
909	20-17	32	36	1.1	Control	2015-06-10	No	3366_1991_IMS15-909_A09_040.fsa	7	Farm	0	2B75	NA	15	2015-04-22	49	1.79
910	20-17	34	44	1.12	Control	2015-06-10	No	3366_1991_IMS15-910_B09_039.fsa	5	Farm	2009	0CE3	NA	14.85	2015-04-22	49	2.22
911	20-17	38	57	1.04	Control	2015-06-10	No	3366_1991_IMS15-911_C09_038.fsa	12	Hybrid	321D	ETNE_12	NA	14.25	2015-04-22	49	2.83
912	20-17	36	42	0.9	Control	2015-06-10	No	3366_1991_IMS15-912_D09_037.fsa	10	Hybrid	156A	ETNE_10	NA	14.25	2015-04-22	49	2.21
913	20-17	34	35	0.89	Control	2015-06-10	No	3366_1991_IMS15-913_E09_036.fsa	18	Wild	ETNE_6	ETNE_12	NA	9.9	2015-04-22	49	2.58
914	20-17	34	35	0.89	Control	2015-06-10	No	3366_1991_IMS15-914_F09_035.fsa	15	Wild	ETNE_3	ETNE_8	NA	11.6	2015-04-22	49	2.25
915	20-17	39	61	1.03	Control	2015-06-11	No	3366_1991_IMS15-915_G09_034.fsa	14	Wild	ETNE_2	ETNE_7	NA	18.7	2015-04-22	50	2.36
916	20-17	38	57	1.04	Control	2015-06-11	No	3366_1991_IMS15-916_H09_033.fsa	8	Hybrid	0	ETNE_9	NA	14.3	2015-04-22	50	2.77
917	20-17	37	55	1.09	Control	2015-06-11	No	3366_1991_IMS15-917_A10_040.fsa	9	Farm	156A	1936	NA	14.2	2015-04-22	50	2.71
918	20-17	38	59	1.08	Control	2015-06-11	No	3366_1991_IMS15-918_B10_039.fsa	7	Farm	0	2B75	NA	15	2015-04-22	50	2.74
919	20-17	38	56	1.02	Control	2015-06-11	No	3366_1991_IMS15-919_C10_038.fsa	9	Farm	156A	1936	NA	14.2	2015-04-22	50	2.74
920	20-17	38	56	1.02	Control	2015-06-11	No	3366_1991_IMS15-920_D10_037.fsa	5	Farm	2009	0CE3	NA	14.85	2015-04-22	50	2.65
921	20-17	37	51	1.01	Control	2015-06-11	No	3366_1991_IMS15-921_E10_036.fsa	5	Farm	2009	0CE3	NA	14.85	2015-04-22	50	2.47
922	20-17	40	51	0.8	Control	2015-06-11	No	3366_1991_IMS15-922_F10_035.fsa	7	Farm	0	2B75	NA	15	2015-04-22	50	2.45
923	20-17	37	48	0.95	Control	2015-06-11	No	3366_1991_IMS15-923_G10_034.fsa	6	Hybrid	2009	ETNE_8	NA	14.1	2015-04-22	50	2.45
924	20-17	37	52	1.03	Control	2015-06-11	No	3366_1991_IMS15-924_H10_033.fsa	4	Hybrid	32CB	ETNE_7	NA	13.85	2015-04-22	50	2.65
925	20-17	37	56	1.11	Control	2015-06-11	No	3366_1991_IMS15-925_A11_048.fsa	9	Farm	156A	1936	NA	14.2	2015-04-22	50	2.74
926	20-17	36	50	1.07	Control	2015-06-11	No	3366_1991_IMS15-926_B11_047.fsa	8	Hybrid	0	ETNE_9	NA	14.3	2015-04-22	50	2.5
927	20-17	37	60	1.18	Control	2015-06-11	No	3366_1991_IMS15-927_C11_046.fsa	9	Farm	156A	1936	NA	14.2	2015-04-22	50	2.88
928	20-17	39	61	1.03	Control	2015-06-11	No	3366_1991_IMS15-928_D11_045.fsa	3	Farm	32CB	1183	NA	14.05	2015-04-22	50	2.94
929	20-17	37	61	1.2	Control	2015-06-11	No	3366_1991_IMS15-929_E11_044.fsa	3	Farm	32CB	1183	NA	14.05	2015-04-22	50	2.94
930	20-17	37	49	0.97	Control	2015-06-11	No	3366_1991_IMS15-930_F11_043.fsa	10	Hybrid	156A	ETNE_10	NA	14.25	2015-04-22	50	2.47
931	20-17	34	35	0.89	Control	2015-06-11	No	3366_1991_IMS15-931_G11_042.fsa	18	Wild	ETNE_6	ETNE_12	NA	9.9	2015-04-22	50	2.53
932	20-17	37	49	0.97	Control	2015-06-11	No	3366_1991_IMS15-932_H11_041.fsa	4	Hybrid	32CB	ETNE_7	NA	13.85	2015-04-22	50	2.53
933	20-17	39	64	1.08	Control	2015-06-11	No	3366_1991_IMS15-933_A12_048.fsa	11	Farm	321D	EE05	NA	14.65	2015-04-22	50	2.95
934	20-17	39	59	0.99	Control	2015-06-11	No	3366_1991_IMS15-934_B12_047.fsa	3	Farm	32CB	1183	NA	14.05	2015-04-22	50	2.87
935	20-17	39	61	1.03	Control	2015-06-11	No	3366_1991_IMS15-935_C12_046.fsa	10	Hybrid	156A	ETNE_10	NA	14.25	2015-04-22	50	2.91
936	20-17	37	46	0.91	Control	2015-06-11	No	3366_1991_IMS15-936_D12_045.fsa	17	Wild	ETNE_5	ETNE_10	NA	17.85	2015-04-22	50	1.89
937	20-17	34	40	1.02	Control	2015-06-11	No	3366_1991_IMS15-937_E12_044.fsa	17	Wild	ETNE_5	ETNE_10	NA	17.85	2015-04-22	50	1.61
938	20-17	37	59	1.16	Control	2015-06-11	No	3366_1991_IMS15-938_F12_043.fsa	8	Hybrid	0	ETNE_9	NA	14.3	2015-04-22	50	2.83
939	20-17	37	56	1.11	Control	2015-06-11	No	3366_1991_IMS15-939_G12_042.fsa	8	Hybrid	0	ETNE_9	NA	14.3	2015-04-22	50	2.73
940	20-17	39	67	1.13	Control	2015-06-11	No	3366_1991_IMS15-940_H12_041.fsa	8	Hybrid	0	ETNE_9	NA	14.3	2015-04-22	50	3.09
941	20-17	35	46	1.07	Control	2015-06-11	No	3366_1992_IMS15-941_A01_008.fsa	11	Farm	321D	EE05	NA	14.65	2015-04-22	50	2.29
942	20-17	38	55	1	Control	2015-06-11	No	3366_1992_IMS15-942_B01_007.fsa	12	Hybrid	321D	ETNE_12	NA	14.25	2015-04-22	50	2.7
943	20-17	37	52	1.03	Control	2015-06-11	No	3366_1992_IMS15-943_D01_005.fsa	14	Wild	ETNE_2	ETNE_7	NA	18.7	2015-04-22	50	2.05
944	20-17	38	58	1.06	Control	2015-06-11	No	3366_1992_IMS15-944_E01_004.fsa	5	Farm	2009	0CE3	NA	14.85	2015-04-22	50	2.72
945	20-17	37	51	1.01	Control	2015-06-11	No	3366_1992_IMS15-945_F01_003.fsa	5	Farm	2009	0CE3	NA	14.85	2015-04-22	50	2.47
946	20-17	30	32	1.19	Control	2015-06-11	No	3366_1992_IMS15-946_G01_002.fsa	16	Wild	ETNE_4	ETNE_9	NA	15.15	2015-04-22	50	1.5
947	20-17	37	40	0.79	Control	2015-06-11	No	3366_1992_IMS15-947_H01_001.fsa	14	Wild	ETNE_2	ETNE_7	NA	18.7	2015-04-22	50	1.52
948	20-17	35	41	0.96	Control	2015-06-11	No	3366_1992_IMS15-948_A02_008.fsa	18	Wild	ETNE_6	ETNE_12	NA	9.9	2015-04-22	50	2.84
949	20-17	37	53	1.05	Control	2015-06-11	No	3366_1992_IMS15-949_B02_007.fsa	6	Hybrid	2009	ETNE_8	NA	14.1	2015-04-22	50	2.65
950	20-17	37	54	1.07	Control	2015-06-11	No	3366_1992_IMS15-950_C02_006.fsa	12	Hybrid	321D	ETNE_12	NA	14.25	2015-04-22	50	2.66
951	20-17	34	39	0.99	Control	2015-06-11	No	3366_1992_IMS15-951_D02_005.fsa	6	Hybrid	2009	ETNE_8	NA	14.1	2015-04-22	50	2.03
952	20-17	31	29	0.97	Control	2015-06-11	No	3366_1992_IMS15-952_E02_004.fsa	7	Farm	0	2B75	NA	15	2015-04-22	50	1.32
953	20-17	30	30	1.11	Control	2015-06-11	No	3366_1992_IMS15-953_F02_003.fsa	7	Farm	0	2B75	NA	15	2015-04-22	50	1.39
954	20-17	38	50	0.91	Control	2015-06-11	No	3366_1992_IMS15-954_G02_002.fsa	4	Hybrid	32CB	ETNE_7	NA	13.85	2015-04-22	50	2.57
955	20-17	36	41	0.88	Control	2015-06-11	No	3366_1992_IMS15-955_H02_001.fsa	15	Wild	ETNE_3	ETNE_8	NA	11.6	2015-04-22	50	2.53
956	20-17	37	49	0.97	Control	2015-06-11	No	3366_1992_IMS15-956_A03_016.fsa	16	Wild	ETNE_4	ETNE_9	NA	15.15	2015-04-22	50	2.35
957	20-17	29	21	0.86	Control	2015-06-11	No	3366_1992_IMS15-957_B03_015.fsa	18	Wild	ETNE_6	ETNE_12	NA	9.9	2015-04-22	50	1.5
958	20-17	32	28	0.85	Control	2015-06-11	No	3366_1992_IMS15-958_C03_014.fsa	6	Hybrid	2009	ETNE_8	NA	14.1	2015-04-22	50	1.37
959	20-17	30	25	0.93	Control	2015-06-11	No	3366_1992_IMS15-959_D03_013.fsa	18	Wild	ETNE_6	ETNE_12	NA	9.9	2015-04-22	50	1.85
960	20-17	28	21	0.96	Control	2015-06-11	No	3366_1992_IMS15-960_E03_012.fsa	18	Wild	ETNE_6	ETNE_12	NA	9.9	2015-04-22	50	1.5
961	20-17	29	20	0.82	Control	2015-06-11	No	3367_1992_IMS15-961_G03_010.fsa	14	Wild	ETNE_2	ETNE_7	NA	18.7	2015-04-22	50	0.13
962	20-17	40	62	0.97	Control	2015-06-11	No	3367_1992_IMS15-962_H03_009.fsa	14	Wild	ETNE_2	ETNE_7	NA	18.7	2015-04-22	50	2.4
963	20-17	39	62	1.05	Control	2015-06-11	No	3367_1992_IMS15-963_A04_016.fsa	3	Farm	32CB	1183	NA	14.05	2015-04-22	50	2.97
964	20-17	38	57	1.04	Control	2015-06-11	No	3367_1992_IMS15-964_B04_015.fsa	8	Hybrid	0	ETNE_9	NA	14.3	2015-04-22	50	2.77
965	20-17	39	65	1.1	Control	2015-06-11	No	3367_1992_IMS15-965_C04_014.fsa	9	Farm	156A	1936	NA	14.2	2015-04-22	50	3.04
966	20-17	39	55	0.93	Control	2015-06-11	No	3367_1992_IMS15-966_D04_013.fsa	17	Wild	ETNE_5	ETNE_10	NA	17.85	2015-04-22	50	2.25
967	20-17	38	54	0.98	Control	2015-06-11	No	3367_1992_IMS15-967_E04_012.fsa	15	Wild	ETNE_3	ETNE_8	NA	11.6	2015-04-22	50	3.08
968	20-17	40	66	1.03	Control	2015-06-11	No	3367_1992_IMS15-968_F04_011.fsa	11	Farm	321D	EE05	NA	14.65	2015-04-22	50	3.01
969	20-17	40	65	1.02	Control	2015-06-11	No	3367_1992_IMS15-969_G04_010.fsa	5	Farm	2009	0CE3	NA	14.85	2015-04-22	50	2.95
970	20-17	38	54	0.98	Control	2015-06-11	No	3367_1992_IMS15-970_H04_009.fsa	4	Hybrid	32CB	ETNE_7	NA	13.85	2015-04-22	50	2.72
971	20-17	38	55	1	Control	2015-06-11	No	3367_1992_IMS15-971_A05_024.fsa	11	Farm	321D	EE05	NA	14.65	2015-04-22	50	2.65
972	20-17	38	57	1.04	Control	2015-06-11	No	3367_1992_IMS15-972_B05_023.fsa	6	Hybrid	2009	ETNE_8	NA	14.1	2015-04-22	50	2.79
973	20-17	32	31	0.95	Control	2015-06-11	No	3367_1992_IMS15-973_C05_022.fsa	7	Farm	0	2B75	NA	15	2015-04-22	50	1.45
974	20-17	39	56	0.94	Control	2015-06-11	No	3367_1992_IMS15-974_D05_021.fsa	17	Wild	ETNE_5	ETNE_10	NA	17.85	2015-04-22	50	2.29
975	20-17	38	62	1.13	Control	2015-06-11	No	3367_1992_IMS15-975_E05_020.fsa	8	Hybrid	0	ETNE_9	NA	14.3	2015-04-22	50	2.93
976	20-17	38	56	1.02	Control	2015-06-11	No	3367_1992_IMS15-976_F05_019.fsa	6	Hybrid	2009	ETNE_8	NA	14.1	2015-04-22	50	2.76
977	20-17	35	42	0.98	Control	2015-06-11	No	3367_1992_IMS15-977_G05_018.fsa	16	Wild	ETNE_4	ETNE_9	NA	15.15	2015-04-22	50	2.04
978	20-17	41	67	0.97	Control	2015-06-11	No	3367_1992_IMS15-978_H05_017.fsa	17	Wild	ETNE_5	ETNE_10	NA	17.85	2015-04-22	50	2.65
979	20-17	39	61	1.03	Control	2015-06-11	No	3367_1992_IMS15-979_A06_024.fsa	5	Farm	2009	0CE3	NA	14.85	2015-04-22	50	2.83
980	20-17	37	54	1.07	Control	2015-06-11	No	3367_1992_IMS15-980_B06_023.fsa	9	Farm	156A	1936	NA	14.2	2015-04-22	50	2.67
981	20-17	38	55	1	Control	2015-06-11	No	3367_1992_IMS15-981_C06_022.fsa	16	Wild	ETNE_4	ETNE_9	NA	15.15	2015-04-22	50	2.58
982	20-17	34	45	1.14	Control	2015-06-11	No	3367_1992_IMS15-982_D06_021.fsa	9	Farm	156A	1936	NA	14.2	2015-04-22	50	2.31
983	20-17	36	47	1.01	Control	2015-06-11	No	3367_1992_IMS15-983_E06_020.fsa	11	Farm	321D	EE05	NA	14.65	2015-04-22	50	2.33
984	20-17	37	51	1.01	Control	2015-06-11	No	3367_1992_IMS15-984_F06_019.fsa	16	Wild	ETNE_4	ETNE_9	NA	15.15	2015-04-22	50	2.43
985	20-17	32	36	1.1	Control	2015-06-11	No	3367_1992_IMS15-985_G06_018.fsa	12	Hybrid	321D	ETNE_12	NA	14.25	2015-04-22	50	1.85
986	20-17	37	50	0.99	Control	2015-06-11	No	3367_1992_IMS15-986_H06_017.fsa	6	Hybrid	2009	ETNE_8	NA	14.1	2015-04-22	50	2.53
987	20-17	33	39	1.09	Control	2015-06-11	No	3367_1992_IMS15-987_A07_032.fsa	18	Wild	ETNE_6	ETNE_12	NA	9.9	2015-04-22	50	2.74
988	20-17	37	43	0.85	Control	2015-06-11	No	3367_1992_IMS15-988_B07_031.fsa	10	Hybrid	156A	ETNE_10	NA	14.25	2015-04-22	50	2.21
989	20-17	36	49	1.05	Control	2015-06-11	No	3367_1992_IMS15-989_C07_030.fsa	7	Farm	0	2B75	NA	15	2015-04-22	50	2.37
990	20-17	38	61	1.11	Control	2015-06-11	No	3367_1992_IMS15-990_D07_029.fsa	7	Farm	0	2B75	NA	15	2015-04-22	50	2.81
991	20-17	33	34	0.95	Control	2015-06-11	No	3367_1992_IMS15-991_E07_028.fsa	15	Wild	ETNE_3	ETNE_8	NA	11.6	2015-04-22	50	2.15
992	20-17	40	67	1.05	Control	2015-06-11	No	3367_1992_IMS15-992_F07_027.fsa	8	Hybrid	0	ETNE_9	NA	14.3	2015-04-22	50	3.09
993	20-17	38	54	0.98	Control	2015-06-11	No	3367_1992_IMS15-993_G07_026.fsa	8	Hybrid	0	ETNE_9	NA	14.3	2015-04-22	50	2.66
994	20-17	39	55	0.93	Control	2015-06-11	No	3367_1992_IMS15-994_H07_025.fsa	17	Wild	ETNE_5	ETNE_10	NA	17.85	2015-04-22	50	2.25
995	20-17	33	39	1.09	Control	2015-06-11	No	3367_1992_IMS15-995_A08_032.fsa	3	Farm	32CB	1183	NA	14.05	2015-04-22	50	2.04
996	20-17	27	19	0.97	Control	2015-06-11	No	3367_1992_IMS15-996_B08_031.fsa	18	Wild	ETNE_6	ETNE_12	NA	9.9	2015-04-22	50	1.3
997	20-17	33	38	1.06	Control	2015-06-11	No	3367_1992_IMS15-997_C08_030.fsa	18	Wild	ETNE_6	ETNE_12	NA	9.9	2015-04-22	50	2.69
998	20-17	40	68	1.06	Control	2015-06-11	No	3367_1992_IMS15-998_D08_029.fsa	9	Farm	156A	1936	NA	14.2	2015-04-22	50	3.13
999	20-17	37	46	0.91	Control	2015-06-11	No	3367_1992_IMS15-999_E08_028.fsa	15	Wild	ETNE_3	ETNE_8	NA	11.6	2015-04-22	50	2.76
1000	20-17	37	48	0.95	Control	2015-06-11	No	3367_1992_IMS15-1000_F08_027.fsa	10	Hybrid	156A	ETNE_10	NA	14.25	2015-04-22	50	2.43
1001	20-17	33	42	1.17	Control	2015-06-11	No	3367_1992_IMS15-1001_G08_026.fsa	7	Farm	0	2B75	NA	15	2015-04-22	50	2.06
1002	20-17	36	42	0.9	Control	2015-06-11	No	3367_1992_IMS15-1002_H08_025.fsa	10	Hybrid	156A	ETNE_10	NA	14.25	2015-04-22	50	2.16
1003	20-17	36	43	0.92	Control	2015-06-11	No	3367_1992_IMS15-1003_A09_040.fsa	10	Hybrid	156A	ETNE_10	NA	14.25	2015-04-22	50	2.21
1004	20-17	40	65	1.02	Control	2015-06-11	No	3367_1992_IMS15-1004_B09_039.fsa	3	Farm	32CB	1183	NA	14.05	2015-04-22	50	3.06
1005	20-17	40	59	0.92	Control	2015-06-11	No	3367_1992_IMS15-1005_C09_038.fsa	17	Wild	ETNE_5	ETNE_10	NA	17.85	2015-04-22	50	2.39
1006	20-17	39	60	1.01	Control	2015-06-11	No	3367_1992_IMS15-1006_D09_037.fsa	3	Farm	32CB	1183	NA	14.05	2015-04-22	50	2.9
1007	20-17	39	60	1.01	Control	2015-06-11	No	3367_1992_IMS15-1007_E09_036.fsa	16	Wild	ETNE_4	ETNE_9	NA	15.15	2015-04-22	50	2.75
1008	20-17	46	45	0.46	Control	2015-06-11	No	3367_1992_IMS15-1008_F09_035.fsa	6	Hybrid	2009	ETNE_8	NA	14.1	2015-04-22	50	2.32
1009	20-17	41	72	1.04	Control	2015-06-11	No	3367_1992_IMS15-1009_G09_034.fsa	7	Farm	0	2B75	NA	15	2015-04-22	50	3.14
1010	20-17	34	38	0.97	Control	2015-06-11	No	3367_1992_IMS15-1010_H09_033.fsa	15	Wild	ETNE_3	ETNE_8	NA	11.6	2015-04-22	50	2.37
1011	20-17	33	33	0.92	Control	2015-06-11	No	3367_1992_IMS15-1011_A10_040.fsa	10	Hybrid	156A	ETNE_10	NA	14.25	2015-04-22	50	1.68
1012	20-17	40	68	1.06	Control	2015-06-11	No	3367_1992_IMS15-1012_B10_039.fsa	4	Hybrid	32CB	ETNE_7	NA	13.85	2015-04-22	50	3.18
1013	20-17	39	61	1.03	Control	2015-06-11	No	3367_1992_IMS15-1013_C10_038.fsa	5	Farm	2009	0CE3	NA	14.85	2015-04-22	50	2.83
1014	20-17	41	71	1.03	Control	2015-06-11	No	3367_1992_IMS15-1014_D10_037.fsa	7	Farm	0	2B75	NA	15	2015-04-22	50	3.11
1015	20-17	38	51	0.93	Control	2015-06-11	No	3367_1992_IMS15-1015_E10_036.fsa	16	Wild	ETNE_4	ETNE_9	NA	15.15	2015-04-22	50	2.43
1016	20-17	33	33	0.92	Control	2015-06-11	No	3367_1992_IMS15-1016_F10_035.fsa	6	Hybrid	2009	ETNE_8	NA	14.1	2015-04-22	50	1.7
1017	20-17	42	83	1.12	Control	2015-06-11	No	3367_1992_IMS15-1017_G10_034.fsa	14	Wild	ETNE_2	ETNE_7	NA	18.7	2015-04-22	50	2.98
1018	20-17	40	65	1.02	Control	2015-06-11	No	3367_1992_IMS15-1018_H10_033.fsa	11	Farm	321D	EE05	NA	14.65	2015-04-22	50	2.98
1019	20-17	32	34	1.04	Control	2015-06-11	No	3367_1992_IMS15-1019_A11_048.fsa	15	Wild	ETNE_3	ETNE_8	NA	11.6	2015-04-22	50	2.15
1020	20-17	38	51	0.93	Control	2015-06-11	No	3367_1992_IMS15-1020_B11_047.fsa	17	Wild	ETNE_5	ETNE_10	NA	17.85	2015-04-22	50	2.1
1021	20-17	39	50	0.84	Control	2015-06-11	No	3367_1992_IMS15-1021_C11_046.fsa	10	Hybrid	156A	ETNE_10	NA	14.25	2015-04-22	50	2.51
1022	20-17	34	51	1.3	Control	2015-06-11	No	3367_1992_IMS15-1022_D11_045.fsa	16	Wild	ETNE_4	ETNE_9	NA	15.15	2015-04-22	50	2.43
1023	20-17	40	65	1.02	Control	2015-06-11	No	3367_1992_IMS15-1023_E11_044.fsa	3	Farm	32CB	1183	NA	14.05	2015-04-22	50	3.06
1024	20-17	37	50	0.99	Control	2015-06-11	No	3367_1992_IMS15-1024_F11_043.fsa	4	Hybrid	32CB	ETNE_7	NA	13.85	2015-04-22	50	2.57
1025	20-17	38	49	0.89	Control	2015-06-11	No	3367_1992_IMS15-1025_G11_042.fsa	6	Hybrid	2009	ETNE_8	NA	14.1	2015-04-22	50	2.49
1026	20-17	37	55	1.09	Control	2015-06-11	No	3367_1992_IMS15-1026_H11_041.fsa	5	Farm	2009	0CE3	NA	14.85	2015-04-22	50	2.62
1027	20-17	37	43	0.85	Control	2015-06-11	No	3367_1992_IMS15-1027_A12_048.fsa	15	Wild	ETNE_3	ETNE_8	NA	11.6	2015-04-22	50	2.62
1028	20-17	32	35	1.07	Control	2015-06-11	No	3367_1992_IMS15-1028_B12_047.fsa	10	Hybrid	156A	ETNE_10	NA	14.25	2015-04-22	50	1.8
1029	20-17	32	28	0.85	Control	2015-06-11	No	3367_1992_IMS15-1029_C12_046.fsa	18	Wild	ETNE_6	ETNE_12	NA	9.9	2015-04-22	50	2.08
1030	20-17	37	44	0.87	Control	2015-06-11	No	3367_1992_IMS15-1030_D12_045.fsa	15	Wild	ETNE_3	ETNE_8	NA	11.6	2015-04-22	50	2.67
1031	20-17	33	35	0.97	Control	2015-06-11	No	3367_1992_IMS15-1031_E12_044.fsa	15	Wild	ETNE_3	ETNE_8	NA	11.6	2015-04-22	50	2.21
